# Supplementary material for: Krill Oil Has Different Effects on the Plasma Lipidome Compared with Fish Oil Following 30 Days of Supplementation in Healthy Women: A Randomized Controlled and Crossover Study
Source: Nutrients. 2020 Sep 13;12(9):2804. doi: 10.3390/nu12092804 (PMC7551473; doi:10.3390/nu12092804)
Supplement: Supplementary file 1 [file nutrients-12-02804-s001.zip]

Archive with 3 entries (3 files):
- HS Supplementary Table 1.docx
- HS Supplementary Table 2 Lipid classes.xlsx
- HS Supplementary Table 3 Lipid species.xlsx
