# Supplementary material for: Krill Oil Has Different Effects on the Plasma Lipidome Compared with Fish Oil Following 30 Days of Supplementation in Healthy Women: A Randomized Controlled and Crossover Study
Source: Nutrients. 2020 Sep 13;12(9):2804. doi: 10.3390/nu12092804 (PMC7551473; doi:10.3390/nu12092804)
Supplement: Supplementary file 1 [file nutrients-12-02804-s001.zip › HS Supplementary Table 2 Lipid classes.xlsx]

## Sheet: Supplementary Table 2 
	Supplementary Table 2. Concentration changes of lipid classes following 30-day supplementations of krill oil and fish oil
		Descriptive									Mixed Linear Model
		Fish oil				Krill oil				KO vs FO	P value ( Krill oil vs Fish oil)
			Mean % change from baseline2				Mean % change from baseline2			relAUC	0d vs 15d5		0d vs 30d5		interaction 15d6		interaction 30d6
class #	Lipid classes	Baseline1 (pmol/mL)	15d	30d	relAUC3	Baseline1 (pmol/mL)	15d	30d	relAUC3	(P value)4	coef	p-value	coef	p-value	coef	p-value	coef	p-value
1	Cer	14461.7	88.3011	92.5549	93.1736	15438.2	95.2701	100.681	98.2229	0.247738	-0.0562537	0.131014	-0.0320702	0.38561	0.0228043	0.661766	0.0318065	0.542114
2	HexCer	3738.58	102.273	114.463	106.156	3569.09	110.122	122.74	110.635	0.534057	0.00726403	0.812896	0.0531473	0.0878471	0.0219265	0.613776	0.0278495	0.521835
3	Hex2Cer	8441.27	100.601	105.422	101.222	8791.16	99.0933	108.891	102.674	0.674462	-0.0021589	0.919061	0.017122	0.421784	-0.000193694	0.994856	0.0180184	0.54941
4	Hex3Cer	2348.74	94.9176	101.01	97.8637	2368.99	91.764	99.634	96.6135	0.597839	-0.0236081	0.227337	0.000761467	0.96871	-0.0111601	0.684606	-0.00335212	0.902822
5	GM3	2403.33	93.685	102.236	97.3874	2466.01	92.9232	101.345	96.6177	0.715445	-0.0311905	0.215637	0.00313129	0.900314	-0.0102834	0.771215	-4.25513e-05	0.99904
6	GM1	42.2051	82.8272	91.9309	89.8195	39.1002	95.1686	102.094	101.28	0.164252	-0.0903962	0.0364493	-0.0448949	0.290831	0.0765267	0.204094	0.0229376	0.70136
7	Sulfatide	125.586	106.1	123.231	109.873	120.784	120.867	126.478	120.873	0.323836	0.0183924	0.632663	0.0936009	0.0179395	0.0560156	0.305319	0.0100925	0.852724
8	SM	343234	98.4941	104.097	100.276	341352	101.233	107.308	102.738	0.351798	-0.00906509	0.642645	0.0140632	0.472301	0.0119431	0.665502	0.0143129	0.604527
9	PC	1.08903e+06	94.6962	99.3933	97.3584	1.07034e+06	102.318	105.986	102.856	0.107494	-0.0255513	0.226877	-0.00279346	0.894128	0.0298753	0.316625	0.0266264	0.371622
10	PC-O	45210.2	103.279	109.58	104.505	44417.5	102.107	108.902	104.83	0.966132	0.00932428	0.760305	0.0317478	0.301301	-0.000461614	0.991475	0.000926371	0.982893
11	PC-P	22442.8	98.2803	114.399	103.331	20762.8	108.228	113.7	110.119	0.248996	-0.00686602	0.786133	0.0549094	0.0338652	0.0436592	0.225728	0.009576	0.789013
12	LPC	136127	106.452	108.162	106.493	142842	97.9652	108.748	103.216	0.627427	0.0186224	0.641825	0.0367353	0.36035	-0.0361579	0.523469	0.00272766	0.961535
13	LPC-O	1587.9	118.852	121.15	116.44	1762.41	100.156	114.402	106.133	0.428335	0.0629125	0.113275	0.0817979	0.041184	-0.0656894	0.239625	-0.0303016	0.585463
14	LPC-P	326.371	104.873	115.548	108.309	354.86	88.8574	102.472	99.2636	0.358157	0.0152811	0.708483	0.0635463	0.12419	-0.0628911	0.279058	-0.0410401	0.478481
15	PE	30975.4	91.3629	78.42	92.8627	35324.8	87.5045	78.5818	89.8882	0.531694	-0.0404963	0.32154	-0.10102	0.0158404	-0.0143291	0.803222	-0.00241531	0.966487
16	PE-O	3811.2	143.695	153.394	146.597	3020.01	177.485	186.79	182.993	0.47997	0.130245	0.162189	0.154057	0.0995718	0.0741233	0.570614	0.0750846	0.565644
17	PE-P	51189.8	101.59	114.991	107.868	49770.6	114.033	107.495	115.592	0.518001	0.0152928	0.705593	0.0606161	0.138358	0.0476838	0.40618	-0.0240207	0.674836
18	LPE	8428.12	99.9955	99.6081	101.952	9634.48	91.1019	94.8542	96.4675	0.47234	-0.00291336	0.949762	-0.00339752	0.941427	-0.0449638	0.492725	-0.014811	0.820859
19	LPE-P	222.889	107.307	122.214	112.793	285.446	93.0351	94.5982	102.375	0.408836	0.0286499	0.542272	0.0946182	0.0480743	-0.0464966	0.484614	-0.108178	0.107654
20	PI	35582.7	111.306	108.358	108.325	40113.8	101.278	101.439	101.02	0.170827	0.0416678	0.111663	0.0348053	0.182253	-0.0452812	0.219171	-0.0311366	0.396272
21	LPI	303.511	102.026	105.771	105.454	276.914	115.914	117.941	113.507	0.31264	0.0117463	0.763042	0.0273374	0.483775	0.0451652	0.413746	0.0439491	0.426349
22	PS	1936.52	125.212	132.166	150.604	5620.52	76.7665	58.6235	111.713	0.00747511	0.089085	0.39161	0.155514	0.137695	-0.147433	0.316737	-0.28993	0.0522138
23	PG	97.1129	89.3982	83.0519	95.1519	109.976	82.5751	85.3792	88.3288	0.374204	-0.0467611	0.38184	-0.0778299	0.14823	-0.0606801	0.422017	-0.0120933	0.872471
24	CE	1.38186e+06	108.342	120.001	109.028	1.27033e+06	116.926	124.818	115.108	0.1093	0.0304971	0.124003	0.076373	0.000271576	0.0334475	0.230713	0.0175677	0.526858
25	COH	856661	100.085	105.982	101.339	848138	105.209	112.327	105.551	0.0325628	-0.00146446	0.933158	0.0211415	0.229349	0.0189043	0.445256	0.0266404	0.283432
26	AcylCarnitine	2342.56	78.9927	77.3917	88.472	1906.69	97.1358	107.284	106.92	0.0528676	-0.0956402	0.105343	-0.11821	0.0467953	0.0982867	0.236353	0.142174	0.0891295
27	DG	71051.6	71.2714	65.8081	84.8268	92061	67.1253	66.7067	76.9072	0.333183	-0.129658	0.0449424	-0.166396	0.0110415	-0.053684	0.54978	-0.0486256	0.58788
28	TG	563712	81.7906	77.1802	89.1621	578660	81.9153	86.6152	87.7088	0.816088	-0.0792272	0.102123	-0.11536	0.018978	-0.0280105	0.678975	0.0336385	0.61931

## Sheet: Descriptives
	Table of descriptives: describing the class concentrations at baseline, percent changes, and AUCs, in each treatment arm.
		Fish Oil					Krill Oil
	lipids	Baseline	15d %ch	30d %ch	AUC	relAUC	Baseline	15d %ch	30d %ch	AUC	relAUC
	Cer	14461.7	88.3011	92.5549	400397	93.1736	15438.2	95.2701	100.681	452981	98.2229
	HexCer	3738.58	102.273	114.463	117487	106.156	3569.09	110.122	122.74	118579	110.635
	Hex2Cer	8441.27	100.601	105.422	257432	101.222	8791.16	99.0933	108.891	268401	102.674
	Hex3Cer	2348.74	94.9176	101.01	68849.6	97.8637	2368.99	91.764	99.634	68078.1	96.6135
	GM3	2403.33	93.685	102.236	70226.5	97.3874	2466.01	92.9232	101.345	71611.3	96.6177
	GM1	42.2051	82.8272	91.9309	1131.89	89.8195	39.1002	95.1686	102.094	1150.81	101.28
	Sulfatide	125.586	106.1	123.231	4101.29	109.873	120.784	120.867	126.478	4241.44	120.873
	SM	343234	98.4941	104.097	1.0325e+07	100.276	341352	101.233	107.308	1.04908e+07	102.738
	PC	1.08903e+06	94.6962	99.3933	3.17548e+07	97.3584	1.07034e+06	102.318	105.986	3.29631e+07	102.856
	PC-O	45210.2	103.279	109.58	1.41103e+06	104.505	44417.5	102.107	108.902	1.37622e+06	104.83
	PC-P	22442.8	98.2803	114.399	691733	103.331	20762.8	108.228	113.7	669846	110.119
	LPC	136127	106.452	108.162	4.29889e+06	106.493	142842	97.9652	108.748	4.33539e+06	103.216
	LPC-O	1587.9	118.852	121.15	54645.9	116.44	1762.41	100.156	114.402	54817.3	106.133
	LPC-P	326.371	104.873	115.548	10410.3	108.309	354.86	88.8574	102.472	10118.5	99.2636
	PE	30975.4	91.3629	78.42	838997	92.8627	35324.8	87.5045	78.5818	936790	89.8882
	PE-O	3811.2	143.695	153.394	154578	146.597	3020.01	177.485	186.79	145359	182.993
	PE-P	51189.8	101.59	114.991	1.60546e+06	107.868	49770.6	114.033	107.495	1.62586e+06	115.592
	LPE	8428.12	99.9955	99.6081	252590	101.952	9634.48	91.1019	94.8542	272457	96.4675
	LPE-P	222.889	107.307	122.214	7302.33	112.793	285.446	93.0351	94.5982	8149.52	102.375
	PI	35582.7	111.306	108.358	1.15013e+06	108.325	40113.8	101.278	101.439	1.21543e+06	101.02
	LPI	303.511	102.026	105.771	9328.93	105.454	276.914	115.914	117.941	9341.07	113.507
	PS	1936.52	125.212	132.166	70090.7	150.604	5620.52	76.7665	58.6235	131586	111.713
	PG	97.1129	89.3982	83.0519	2635.51	95.1519	109.976	82.5751	85.3792	2891.24	88.3288
	CE	1.38186e+06	108.342	120.001	4.5258e+07	109.028	1.27033e+06	116.926	124.818	4.36997e+07	115.108
	COH	856661	100.085	105.982	2.60951e+07	101.339	848138	105.209	112.327	2.68909e+07	105.551
	AcylCarnitine	2342.56	78.9927	77.3917	58923	88.472	1906.69	97.1358	107.284	57423.2	106.92
	DG	71051.6	71.2714	65.8081	1.64316e+06	84.8268	92061	67.1253	66.7067	2.07798e+06	76.9072
	TG	563712	81.7906	77.1802	1.44069e+07	89.1621	578660	81.9153	86.6152	1.52092e+07	87.7088

## Sheet: Coefficients
Table of model coefficients
		TimePoint		Treatment	Interaction
lipids	Intercept	15d	30d	KO	15d:KO	30d:KO
Cer	4.15107	-0.0562537	-0.0320702	0.0258024	0.0228043	0.0318065
HexCer	3.5569	0.00726403	0.0531473	-0.0143957	0.0219265	0.0278495
Hex2Cer	3.91446	-0.0021589	0.017122	0.0170845	-0.000193694	0.0180184
Hex3Cer	3.36485	-0.0236081	0.000761467	0.00271925	-0.0111601	-0.00335212
GM3	3.373	-0.0311905	0.00313129	0.0114283	-0.0102834	-4.25513e-05
GM1	1.6168	-0.0903962	-0.0448949	-0.0433895	0.0765267	0.0229376
Sulfatide	2.08393	0.0183924	0.0936009	-0.0235311	0.0560156	0.0100925
SM	5.53244	-0.00906509	0.0140632	-0.00320991	0.0119431	0.0143129
PC	6.03018	-0.0255513	-0.00279346	-0.00414699	0.0298753	0.0266264
PC-O	4.6463	0.00932428	0.0317478	-0.0109922	-0.000461614	0.000926371
PC-P	4.33711	-0.00686602	0.0549094	-0.0373869	0.0436592	0.009576
LPC	5.12136	0.0186224	0.0367353	0.0218528	-0.0361579	0.00272766
LPC-O	3.19034	0.0629125	0.0817979	0.0435953	-0.0656894	-0.0303016
LPC-P	2.49394	0.0152811	0.0635463	0.0328898	-0.0628911	-0.0410401
PE	4.46086	-0.0404963	-0.10102	0.0607574	-0.0143291	-0.00241531
PE-O	3.5597	0.130245	0.154057	-0.117259	0.0741233	0.0750846
PE-P	4.6932	0.0152928	0.0606161	-0.0167011	0.0476838	-0.0240207
LPE	3.90953	-0.00291336	-0.00339752	0.0606621	-0.0449638	-0.014811
LPE-P	2.32713	0.0286499	0.0946182	0.106488	-0.0464966	-0.108178
PI	4.54257	0.0416678	0.0348053	0.0530485	-0.0452812	-0.0311366
LPI	2.47014	0.0117463	0.0273374	-0.0356318	0.0451652	0.0439491
PS	3.21584	0.089085	0.155514	0.383429	-0.147433	-0.28993
PG	1.93186	-0.0467611	-0.0778299	0.0877123	-0.0606801	-0.0120933
CE	6.13963	0.0304971	0.076373	-0.0400466	0.0334475	0.0175677
COH	5.9304	-0.00146446	0.0211415	-0.00584542	0.0189043	0.0266404
AcylCarnitine	3.33909	-0.0956402	-0.11821	-0.0934904	0.0982867	0.142174
DG	4.78913	-0.129658	-0.166396	0.142284	-0.053684	-0.0486256
TG	5.71896	-0.0792272	-0.11536	0.0300439	-0.0280105	0.0336385

## Sheet: Nominal
Table of nominal p-values
	AUC-based t-tests		Model	Term p-values			Level p-values
								TimePoint		Treatment	Interaction
lipids	AUC	relAUC	model	TimePoint	Treatment	Interaction	Intercept	15d	30d	KO	15d:KO	30d:KO
Cer	0.133058	0.247738	0.157588	0.271192	0.46016	0.802329	7.12941e-64	0.131014	0.38561	0.484568	0.661766	0.542114
HexCer	0.807814	0.534057	0.0563929	0.140809	0.620903	0.775654	5.0274e-57	0.812896	0.0878471	0.639296	0.613776	0.521835
Hex2Cer	0.307898	0.674462	0.124252	0.577271	0.396625	0.763909	1.04068e-61	0.919061	0.421784	0.422795	0.994856	0.54941
Hex3Cer	0.764682	0.597839	0.273854	0.322378	0.882614	0.907841	4.78291e-66	0.227337	0.96871	0.888606	0.684606	0.902822
GM3	0.637028	0.715445	0.231227	0.277822	0.629853	0.939482	3.14917e-60	0.215637	0.900314	0.647863	0.771215	0.99904
GM1	0.727523	0.164252	0.378141	0.0787491	0.279182	0.383121	6.70924e-38	0.0364493	0.290831	0.307132	0.204094	0.70136
Sulfatide	0.560544	0.323836	0.0153264	0.02474	0.518711	0.511477	9.13494e-45	0.632663	0.0179395	0.541146	0.305319	0.852724
SM	0.616734	0.351798	0.478535	0.452759	0.862358	0.842241	1.13864e-79	0.642645	0.472301	0.869371	0.665502	0.604527
PC	0.286519	0.107494	0.415213	0.371255	0.835021	0.507814	3.292e-79	0.226877	0.894128	0.843401	0.316625	0.371622
PC-O	0.64464	0.966132	0.705259	0.53045	0.704484	0.999405	7.89803e-66	0.760305	0.301301	0.719157	0.991475	0.982893
PC-P	0.346302	0.248996	0.0103745	0.0186613	0.119248	0.400767	1.18075e-63	0.786133	0.0338652	0.143707	0.225728	0.789013
LPC	0.900936	0.627427	0.633201	0.625772	0.564631	0.720862	3.8864e-67	0.641825	0.36035	0.585332	0.523469	0.961535
LPC-O	0.964144	0.428335	0.172364	0.0707163	0.241398	0.458153	7.35056e-56	0.113275	0.041184	0.269341	0.239625	0.585463
LPC-P	0.718391	0.358157	0.305123	0.230925	0.395967	0.50708	5.55467e-48	0.708483	0.12419	0.422153	0.279058	0.478481
PE	0.186599	0.531694	0.00400758	0.0309369	0.115148	0.961203	8.92194e-57	0.32154	0.0158404	0.139347	0.803222	0.966487
PE-O	0.747177	0.47997	0.0324285	0.166097	0.180377	0.784926	1.77949e-45	0.162189	0.0995718	0.207412	0.570614	0.565644
PE-P	0.774041	0.518001	0.379336	0.259374	0.663425	0.404761	5.54909e-65	0.705593	0.138358	0.679963	0.40618	0.674836
LPE	0.383737	0.47234	0.596028	0.996496	0.166705	0.761205	1.87261e-60	0.949762	0.941427	0.19334	0.492725	0.820859
LPE-P	0.201963	0.408836	0.11913	0.0929606	0.0167597	0.226327	1.14841e-48	0.542272	0.0480743	0.0268676	0.484614	0.107654
PI	0.115697	0.170827	0.238958	0.190431	0.0305975	0.409998	1.0861e-67	0.111663	0.182253	0.0444595	0.219171	0.396272
LPI	0.986209	0.31264	0.467191	0.759151	0.334828	0.615639	2.25831e-55	0.763042	0.483775	0.362222	0.413746	0.426349
PS	0.0100828	0.00747511	0.00241883	0.283488	9.57603e-05	0.113545	1.70832e-38	0.39161	0.137695	0.0005056	0.316737	0.0522138
PG	0.283739	0.374204	0.0488091	0.300547	0.082609	0.667683	2.63563e-34	0.38184	0.14823	0.104196	0.422017	0.872471
CE	0.266642	0.1093	1.7179e-06	0.000192214	0.0311864	0.444702	4.98396e-83	0.124003	0.000271576	0.0451811	0.230713	0.526858
COH	0.314169	0.0325628	0.0577138	0.31148	0.724172	0.504331	4.2377e-81	0.933158	0.229349	0.737928	0.445256	0.283432
AcylCarnitine	0.770615	0.0528676	0.381376	0.0760124	0.0908397	0.176599	6.59763e-50	0.105343	0.0467953	0.113194	0.236353	0.0891295
DG	0.00550791	0.333183	9.27935e-05	0.0145466	0.0179204	0.784098	4.07612e-52	0.0449424	0.0110415	0.0284031	0.54978	0.58788
TG	0.340358	0.816088	0.0258032	0.0339153	0.507783	0.629391	7.45322e-62	0.102123	0.018978	0.530608	0.678975	0.61931

## Sheet: Corrected
Table of multiple testing corrected q-values
	AUC-based q-values		Model q-value		Term q-values			Level q-values
								TimePoint		Treatment	Interaction
lipids	AUC	relAUC	Model	Intercept	TimePoint	Treatment	Interaction	d15	d30	KO	d15:KO	d30:KO
Cer	0.74588	0.252537	0.315175
HexCer	0.904751	0.252537	0.146908
Hex2Cer	0.74588	0.280658	0.26762
Hex3Cer	0.903047	0.270406	0.425995
GM3	0.903047	0.286261	0.393578
GM1	0.903047	0.252537	0.485387
Sulfatide	0.903047	0.252537	0.0715234
SM	0.903047	0.252537	0.53596
PC	0.74588	0.22741	0.505477
PC-O	0.903047	0.358953	0.705259
PC-P	0.74588	0.252537	0.0580972
LPC	0.970239	0.271964	0.656653
LPC-O	0.986209	0.252537	0.321745
LPC-P	0.903047	0.252537	0.449655
PE	0.74588	0.252537	0.0280531	1.78439e-56	0.0412491	0.115148	0.961203	0.32154	0.0158404
PE-O	0.903047	0.252537	0.1135
PE-P	0.903047	0.252537	0.485387
LPE	0.767474	0.252537	0.641877
LPE-P	0.74588	0.252537	0.26762
PI	0.74588	0.252537	0.393578
LPI	0.986209	0.252537	0.53596
PS	0.14116	0.0777638	0.0225758	1.70832e-38	0.283488	0.000383041	0.454178			0.0015168
PG	0.74588	0.252537	0.146908
CE	0.74588	0.22741	4.81013e-05	1.99358e-82	0.000768856	0.0415818	0.889403	0.186005	0.000814728	0.0451811
COH	0.74588	0.169376	0.146908
AcylCarnitine	0.903047	0.183328	0.485387
DG	0.14116	0.252537	0.00129911	5.43483e-52	0.0290932	0.0358409	0.961203	0.134827	0.0158404	0.0426046
TG	0.74588	0.314436	0.103213
