# Supplementary material for: Krill Oil Has Different Effects on the Plasma Lipidome Compared with Fish Oil Following 30 Days of Supplementation in Healthy Women: A Randomized Controlled and Crossover Study
Source: Nutrients. 2020 Sep 13;12(9):2804. doi: 10.3390/nu12092804 (PMC7551473; doi:10.3390/nu12092804)
Supplement: Supplementary file 1 [file nutrients-12-02804-s001.zip › HS Supplementary Table 3 Lipid species.xlsx]

## Sheet: Supplementary Table 3 
	Supplementary Table 3. Concentration changes of lipid species following 30-day supplementations of krill oil and fish oil
				Descriptive							Mixed Linear Model
		Fish oil				Krill oil				KO vs FO	P value ( Krill oil vs Fish oil)
			Mean % change from baseline2				Mean % change from baseline2			relAUC	0d vs 15d5		0d vs 30d5		interaction 15d6		interaction 30d6
lipid #	Lipid species	Baseline1 (pmol/mL)	15d	30d	relAUC3	Baseline1 (pmol/mL)	15d	30d	relAUC3	(P value)4	coef	p-value	coef	p-value	coef	p-value	coef	p-value
1	Cer(d18:0/20:0)	58.4537	115.454	112.782	116.241	85.9447	83.9388	90.0862	100.807	0.117888	0.0642044	0.342723	0.0649169	0.337442	-0.143926	0.135218	-0.078392	0.41216
2	Cer(d18:0/22:0)	404.148	99.3769	106.837	102.713	473.025	109.979	105.144	109.978	0.618618	-0.00630767	0.912505	0.0147402	0.797408	0.0283843	0.726762	0.0151233	0.852238
3	Cer(d18:0/24:0)	807.219	98.4921	102.498	100.995	942.734	105.087	99.8376	105.952	0.675796	-0.0110653	0.828176	0.00360932	0.943548	0.0201996	0.779387	0.00767897	0.915167
4	Cer(d18:0/24:1)	449.183	97.6577	99.9981	103.202	495.543	98.2623	106.025	104.482	0.965709	-0.000131244	0.997799	0.0101066	0.831783	-0.00597732	0.929202	0.00726354	0.914023
5	Cer(d18:1/16:0)	224.018	97.9143	100.94	99.3589	238.75	97.1723	101.836	99.2205	0.994582	-0.013998	0.560422	0.000611098	0.979688	0.00160773	0.962223	0.0016233	0.961857
6	Cer(d18:1/18:0)	60.476	94.9993	91.3337	97.5342	64.0827	85.6914	101.19	98.4547	0.979521	-0.0179584	0.6015	-0.0322429	0.349886	-0.0282079	0.562008	0.0452468	0.353582
7	Cer(d18:1/20:0)	210.29	93.7566	97.6042	97.4293	248.825	88.2669	94.6225	94.4206	0.319068	-0.0305611	0.35874	-0.0100672	0.76153	-0.0231482	0.621985	-0.0163721	0.727144
8	Cer(d18:1/22:0)	2054.54	87.8646	92.3716	92.9839	2244.39	96.4854	101.561	99.6858	0.101868	-0.0627127	0.126555	-0.0322387	0.428225	0.0380473	0.508125	0.0349868	0.5427
9	Cer(d18:1/24:0)	7526.47	84.202	90.2018	90.8425	7928.37	94.8176	97.7309	98.4495	0.261484	-0.0781828	0.0793199	-0.045412	0.303164	0.0388062	0.532437	0.0394639	0.52554
10	Cer(d18:1/24:1)	2666.87	91.882	91.3911	95.4566	2716.51	90.1317	107.883	98.0307	0.653308	-0.0362771	0.24053	-0.030421	0.324025	-0.0100413	0.817117	0.0513788	0.239851
11	HexCer(d18:1/16:0)	1443.92	103.655	110.003	105.329	1344.46	102.12	116.096	106.399	0.773391	0.0137779	0.585338	0.0371865	0.144566	-0.00209777	0.953089	0.0258344	0.469939
12	HexCer(d18:1/18:0)	71.6178	94.4812	103.994	100.203	62.7198	111.708	120.877	114.001	0.098924	-0.0345341	0.443936	0.0220398	0.624529	0.0775551	0.226159	0.0481282	0.450554
13	HexCer(d18:1/20:0)	51.5528	92.9068	101.974	96.9502	41.1888	132.931	138.807	126.29	0.00552639	-0.0384079	0.327235	-0.00559485	0.885982	0.133329	0.0187951	0.138359	0.0149661
14	HexCer(d18:1/22:0)	456.718	101.705	116.274	106.501	465.356	113.276	126.698	113.235	0.346181	0.0042399	0.901206	0.0570241	0.099572	0.032614	0.500491	0.0393541	0.416731
15	HexCer(d18:1/24:0)	1134.26	98.2526	117.63	107.227	1105.93	114.695	123.654	114.507	0.373251	-0.00418593	0.925626	0.0693543	0.12638	0.0389255	0.540086	0.0200945	0.751454
16	HexCer(d18:1/24:1)	580.512	108.929	120.34	111.832	549.441	115.936	132.81	115.661	0.708796	0.0333868	0.387272	0.0698272	0.0741071	0.00590679	0.91355	0.0369271	0.498304
17	Hex2Cer(d18:1/16:0)	6384.12	102.234	105.797	102.102	6368.81	103.079	115.337	106.767	0.343672	0.00414611	0.857319	0.0174388	0.450756	0.0108366	0.739782	0.041316	0.208765
18	Hex2Cer(d18:1/18:0)	133.883	92.1084	107.23	100.965	127.733	88.8339	102.889	97.1856	0.602891	-0.0284153	0.360897	0.0315659	0.310597	-0.026277	0.549256	-0.0135982	0.756314
19	Hex2Cer(d18:1/20:0)	74.375	94.5706	110.52	101.848	112.705	75.404	74.1568	86.3966	0.0490789	-0.0361498	0.44947	0.042998	0.368917	-0.0709668	0.295067	-0.164348	0.0178057
20	Hex2Cer(d18:1/22:0)	287.825	100.666	105.922	103.102	401.959	82.3079	81.9379	93.1396	0.0845547	0.00354394	0.933433	0.0207613	0.62502	-0.0691459	0.252293	-0.0841526	0.164866
21	Hex2Cer(d18:1/24:0)	598.846	92.9759	105.779	98.6472	753.281	90.1439	88.6098	96.6793	0.577967	-0.0322695	0.406093	0.0212573	0.583449	-0.00225261	0.967176	-0.0611022	0.267296
22	Hex2Cer(d18:1/24:1)	962.22	96.1399	101.916	97.9687	1026.67	91.3859	98.8978	94.8898	0.260746	-0.0248737	0.256535	0.00232247	0.915086	-0.023949	0.438246	-0.00992756	0.747352
23	Hex3Cer(d18:1/16:0)	896.596	93.2944	99.9975	97.0954	859.164	93.1064	103.689	98.4497	0.760923	-0.0304584	0.186761	-0.00326285	0.886554	-0.000657335	0.983784	0.0183782	0.570478
24	Hex3Cer(d18:1/18:0)	507.425	97.2494	98.5529	97.6419	499.552	86.2413	94.6871	95.1851	0.572789	-0.0232184	0.471881	-0.0142779	0.657679	-0.0261904	0.565718	-0.00329733	0.942259
25	Hex3Cer(d18:1/20:0)	49.3408	102.494	110.175	110.581	53.442	99.8213	98.4237	110.977	0.945572	0.00875481	0.881429	0.0226583	0.699652	0.0152143	0.854579	0.00475026	0.95436
26	Hex3Cer(d18:1/22:0)	182.577	101.113	97.4606	102.489	200.759	101.102	102.648	101.09	0.885199	0.0105582	0.704832	-0.00981423	0.724728	-0.0161121	0.682756	0.0181756	0.644839
27	Hex3Cer(d18:1/24:0)	143.71	95.8755	100.742	98.5814	160.21	97.0414	89.9682	98.6808	0.754489	-0.0210382	0.512355	0.00113564	0.971727	0.0053235	0.906485	-0.0464817	0.307537
28	Hex3Cer(d18:1/24:1)	569.093	92.5097	105.208	98.3371	595.866	89.1706	99.6264	95.754	0.410597	-0.0325398	0.139561	0.0208143	0.341509	-0.0135224	0.660997	-0.0236044	0.444874
29	GM3(d18:1/16:0)	737.946	96.1158	100.752	98.8048	737.251	90.3685	102.58	96.0417	0.238477	-0.0167735	0.47131	0.0026628	0.908724	-0.029362	0.373249	0.00314486	0.923722
30	GM3(d18:1/18:0)	298.101	93.1509	102.724	97.1051	263.661	94.4742	115.077	103.431	0.345989	-0.0366554	0.230006	0.000477846	0.987424	0.0123419	0.773538	0.0640781	0.139364
31	GM3(d18:1/20:0)	97.9632	93.4203	103.665	99.4744	98.9336	101.473	104.016	104.094	0.710502	-0.0477022	0.384051	0.000873855	0.987229	0.0400058	0.604823	-0.0249002	0.747186
32	GM3(d18:1/22:0)	487.47	91.4114	101.975	96.7771	546.075	92.3971	98.1879	97.0193	0.962015	-0.0417272	0.236173	0.00176256	0.959809	-0.00368941	0.940543	-0.00628172	0.89895
33	GM3(d18:1/24:0)	246.486	95.1519	113.64	102.367	305.83	86.2098	91.9996	91.7904	0.0436622	-0.0211555	0.516096	0.0450922	0.169478	-0.0538822	0.244426	-0.0749663	0.10754
34	GM3(d18:1/24:1)	535.366	92.0748	98.7359	96.3302	514.254	98.6968	100.933	99.0533	0.439107	-0.0453984	0.224321	-0.0163886	0.658849	0.0180621	0.730694	0.0145475	0.781562
35	GM1(d18:1/16:0)	30.4002	84.8859	89.4265	91.8807	31.4849	84.9289	94.3736	92.4107	0.960969	-0.0685721	0.0994987	-0.0469057	0.256382	-0.0037858	0.948018	-0.00358782	0.950732
36	GM1(d18:1/18:0)	7.16624	97.7612	92.9076	119.396	3.84956	166.453	104.532	378.964	0.111263	-0.0118197	0.9338	-0.0366046	0.79705	0.416777	0.0425242	0.174826	0.386757
37	GM1(d18:1/24:0)	4.63865	46.2636	106.835	4900.55	3.76573	107.911	164.147	841.065	0.55262	-0.527753	0.0971535	0.0849364	0.786687	0.596255	0.182923	0.1996	0.653151
38	Sulfatide (d18:1:/16:0(OH))	33.0124	104.061	116.039	107.066	33.0304	109.854	114.462	112.294	0.724745	0.0139818	0.738555	0.063878	0.131487	0.016785	0.776892	-0.00632764	0.914898
39	Sulfatide (d18:1:/16:0)	28.365	102.944	122.763	109.888	25.0662	124.706	134.359	126.612	0.226895	0.00817449	0.860573	0.0960972	0.0431037	0.082677	0.212573	0.0410202	0.533861
40	Sulfatide (d18:1:/24:0(OH))	12.7328	111.733	132.798	118.162	13.6608	124.96	133.252	130.29	0.53338	0.0264491	0.634154	0.12678	0.0259563	0.0556119	0.479839	0.00600611	0.939022
41	Sulfatide (d18:1:/24:0)	8.94298	112.468	137.419	124.206	8.94086	129.527	131.408	126.18	0.61188	0.0352635	0.491386	0.145803	0.00606334	0.0687839	0.343614	-0.0204862	0.777001
42	Sulfatide (d18:1:/24:1(OH))	20.0419	109.595	126.997	116.656	20.2831	115.996	117.075	130.055	0.749774	0.0414869	0.486808	0.102993	0.0881469	0.0479251	0.569705	-0.0249556	0.766944
43	Sulfatide (d18:1:/24:1)	22.4907	104.235	119.965	110.432	19.8024	132.637	139.279	126.304	0.0885971	0.0114648	0.805266	0.0882784	0.0620843	0.0913536	0.16874	0.055102	0.403622
44	SM(d17:1/14:0)	230.283	99.4438	99.0104	98.9006	212.097	104.554	113.642	105.744	0.0352663	-0.0157504	0.524759	0.00298144	0.903982	0.0305752	0.38349	0.0472568	0.180274
45	SM(d18:0/14:0)	288.916	99.7078	100.572	98.8781	271.255	106.689	119.357	110.959	0.067089	-0.0167962	0.568264	-0.00199408	0.945902	0.0538828	0.19854	0.0775238	0.0666805
46	SM(d18:1/14:0)/SM(d16:1/16:0)	9512.86	98.9273	103.127	100.092	9002.53	105.449	111.695	104.929	0.0530828	-0.0111095	0.589429	0.0162046	0.431945	0.0265356	0.363347	0.0215005	0.460773
47	SM(d18:2/14:0)	826.513	94.908	99.3019	97.1081	786.632	102.747	109.283	105.006	0.0142177	-0.0290263	0.211727	-0.00054241	0.981234	0.0435702	0.185432	0.0417266	0.204404
48	SM(d17:1/16:0)	4965.5	94.5284	99.0868	97.3629	4653.71	98.9376	105.335	101.138	0.407305	-0.0244532	0.28556	-0.00560038	0.805747	0.0163036	0.613055	0.023088	0.474461
49	SM(d18:0/16:0)	5657.79	104.982	106.482	104.821	5675.26	104.539	111.359	106.344	0.847908	0.0215245	0.39477	0.0223431	0.377175	-0.00549866	0.877399	0.0232776	0.514567
50	SM(d18:1/16:0)	103060	100.206	106.522	101.816	100511	102.977	108.302	104.478	0.474978	-0.0021483	0.92769	0.0223754	0.346689	0.0149549	0.655395	0.0108131	0.746819
51	SM(d18:2/16:0)	13839.8	98.3399	101.496	99.6344	13975.5	96.9509	101.411	99.8932	0.995043	-0.00806383	0.667346	0.00489726	0.79396	-0.00305562	0.908239	0.000536693	0.983847
52	SM(34:3)	92.9579	99.4607	102.351	100.416	86.4534	105.391	114.072	105.581	0.192662	-0.00633643	0.766469	0.0122301	0.566949	0.0217108	0.472751	0.0341871	0.260028
53	SM(d16:1/19:0)	694.779	130.801	131.766	124.458	609.581	129.595	142.721	124.102	0.980535	0.0962891	0.0749858	0.110064	0.0428056	-0.0101471	0.892757	0.0064492	0.931713
54	SM(d18:1/17:0)/SM(d17:1/18:0)	6017.74	96.0046	102.891	99.1396	5695.45	96.6338	106.164	100.09	0.787051	-0.0192162	0.365582	0.0135097	0.523852	0.00268317	0.928527	0.00686814	0.818441
55	SM(d18:2/17:0)	450.689	106.91	110.627	105.726	418.449	107.493	118.551	108.41	0.387094	0.0226358	0.366328	0.0417776	0.0986923	0.00500365	0.887261	0.0217639	0.538202
56	SM(35:2) (b)	89.9445	86.9973	92.1203	92.0841	92.4523	81.3219	92.0658	90.0962	0.729299	-0.0629985	0.0140238	-0.0375729	0.135193	-0.0208335	0.554287	-0.000307448	0.993025
57	SM(d18:1/18:0)/SM(d16:1/20:0)	19516.5	94.6045	103.562	99.0296	18441.5	102.01	115.609	106.585	0.194872	-0.02303	0.389144	0.0129709	0.626779	0.0339542	0.369452	0.0477364	0.208803
58	SM(d18:2/18:0)	9607.2	94.2886	96.9551	97.4277	9087.96	93.0832	105.597	101.609	0.42761	-0.0282061	0.355962	-0.0172963	0.570331	0.0109612	0.798981	0.0457183	0.290713
59	SM(36:3)	683.364	95.5706	96.959	97.938	628.833	95.6327	113.662	102.203	0.111473	-0.0196208	0.456884	-0.0105228	0.689302	0.00442488	0.905303	0.0601892	0.110143
60	SM(37:2)	463.003	148.669	158.156	140.469	431.255	140.119	154.188	135.194	0.777466	0.147641	0.0366203	0.164973	0.0201766	-0.0353944	0.717357	-0.0229025	0.814734
61	SM(d18:1/20:0)/SM(d16:1/22:0)	13889	94.0564	98.6821	96.7498	13838.7	101.249	107.407	102.129	0.05437	-0.029688	0.156384	-0.0096798	0.640978	0.0283934	0.335164	0.0361296	0.221389
62	SM(d18:2/20:0)	5888.03	95.3259	99.1651	97.7375	5678.74	100.223	109.034	102.798	0.161785	-0.0212861	0.306916	-0.00504031	0.807899	0.0192786	0.511595	0.0412037	0.163875
63	SM(d16:1/23:0)/SM(d17:1/22:0)	4813.67	94.0819	99.5293	96.4911	4441.11	101.684	110.87	103.022	0.0642124	-0.0312675	0.153524	-0.00718534	0.740504	0.029673	0.335491	0.0403496	0.192054
64	SM(d18:0/22:0)	293.506	123.803	125.217	124.019	390.339	92.1169	103.147	108.777	0.220022	0.106229	0.0829811	0.0986447	0.106705	-0.124128	0.15008	-0.0660924	0.440067
65	SM(d18:1/22:0)/SM(d16:1/24:0)	23556.8	93.0607	104.033	99.2544	24342.8	106.336	102.665	108.425	0.227978	-0.0418527	0.301788	0.00954754	0.812839	0.0666615	0.245514	0.0102401	0.857479
66	SM(d16:1/24:1)	6329.23	98.5804	103.292	101.834	6243.7	96.0664	104.132	100.533	0.814827	-0.00360194	0.896831	0.0207232	0.456881	-0.00923673	0.81415	-0.0103268	0.792705
67	SM(d18:2/22:0)	13738.3	93.6623	97.6525	96.4105	13539	100.131	106.875	102.135	0.0336396	-0.0313088	0.143136	-0.0130164	0.539079	0.0284893	0.343088	0.0400285	0.184741
68	SM(d18:1/23:0)/SM(d17:1/24:0)	15183.1	100.578	104.383	101.617	15077.7	100.507	108.035	102.257	0.851804	-8.4665e-05	0.997018	0.01531	0.500192	-0.00452088	0.887807	0.0148131	0.644217
69	SM(d17:1/24:1)	4550.08	101.198	100.997	101.519	4236.66	96.6249	108.397	102.273	0.928675	0.00595483	0.804784	0.00562882	0.815267	-0.0152947	0.653744	0.0283248	0.407283
70	SM(d18:2/23:0)	5744.64	98.4984	103.359	99.7475	5495.28	97.6836	108.162	101.485	0.562625	-0.0118619	0.565756	0.0114516	0.579228	0.00230489	0.937002	0.0169971	0.560645
71	SM(d18:1/24:0)	24095.9	97.0109	104.461	100.304	26014	101.833	104.561	102.142	0.538601	-0.012731	0.63388	0.0142753	0.593418	0.013732	0.716283	0.00504133	0.893798
72	SM(d18:1/24:1)	38611.1	103.404	106.578	104.109	40976.9	97.9737	104.348	100.8	0.449593	0.0148876	0.492242	0.0258911	0.234576	-0.0244572	0.425401	-0.0080728	0.791893
73	SM(d18:2/24:0)	10542.5	96.7738	102.446	98.8037	10496.6	100.016	110	103.043	0.208447	-0.0185473	0.355214	0.00590523	0.767612	0.0156132	0.581051	0.0351476	0.216958
74	PC(28:0)	175.335	86.3154	71.8832	111.258	172.912	96.5493	80.8594	121.474	0.538177	-0.0694942	0.596077	-0.124605	0.343414	0.0466323	0.801213	0.169412	0.362214
75	PC(14:0_16:0)	1666.69	95.3	95.2967	98.4595	1544.92	105.008	103.99	110.208	0.202858	-0.0542708	0.467172	-0.0266089	0.720932	0.0646708	0.539794	0.0767236	0.467327
76	PC(31:0) (a)	537.643	74.3902	79.1913	84.6837	423.003	92.4692	94.0005	100.142	0.133757	-0.150396	0.0233529	-0.100958	0.12264	0.0952859	0.299665	0.0887744	0.333562
77	PC(31:0) (b)	374.932	104.935	99.6238	101.384	345.972	103.609	116.411	108.475	0.439496	-0.000283345	0.994517	-0.00412516	0.920312	0.00211464	0.971072	0.0695166	0.236517
78	PC(16:0_16:0)	7784.06	105.991	106.267	105.574	8136.04	103.847	107.681	104.259	0.74662	0.0275524	0.282543	0.0276146	0.281469	-0.0219187	0.543911	-0.00135396	0.970039
79	PC(32:1)	13284.4	73.2077	77.0752	84.8204	13479.7	76.5713	81.7083	87.3183	0.916482	-0.12912	0.0138436	-0.103878	0.0453829	0.00244018	0.97294	0.0143513	0.841902
80	PC(32:2)	2645.97	77.1813	73.8099	84.5717	2467.32	90.4813	85.3709	96.0172	0.206508	-0.1385	0.0295779	-0.13972	0.0282382	0.0960266	0.277421	0.111685	0.207443
81	PC(33:0)	424.753	94.0094	100.76	97.7315	368.518	100.38	117.003	102.86	0.385884	-0.048384	0.261757	0.004363	0.918885	0.0142959	0.813512	0.0442092	0.466761
82	PC(33:1)	2273.98	82.0795	84.9567	88.626	2115.74	89.6702	101.495	97.1545	0.321594	-0.0952222	0.0235016	-0.0660432	0.111379	0.0309693	0.593387	0.0733	0.20929
83	PC(33:2)	2344.86	81.5441	77.0606	84.4461	2111.08	87.406	93.7533	94.1617	0.134449	-0.108645	0.00353594	-0.119295	0.00149054	0.046888	0.354608	0.0961093	0.0611933
84	PC(16:0_18:0)	1313.43	107.852	117.505	110.156	1504.94	107.976	108.891	110.442	0.837735	0.0320095	0.406858	0.0773251	0.048682	-0.00298998	0.956159	-0.0402361	0.460656
85	PC(16:0_18:1)	137358	85.2884	92.5692	92.0842	133829	94.9476	100.363	98.2917	0.440435	-0.065166	0.0425377	-0.032482	0.304506	0.0280608	0.529131	0.0294957	0.508371
86	PC(16:0_18:2)	322081	87.1303	88.4148	91.0618	322068	92.1143	91.5576	94.3665	0.404047	-0.0616645	0.0197159	-0.056236	0.0326798	0.0202703	0.577996	0.0175787	0.629359
87	PC(16:1_18:2)	2631.39	71.0892	70.8881	79.7875	2345.36	81.697	88.2083	89.2773	0.0815908	-0.157717	0.000165391	-0.149524	0.000324448	0.0652996	0.238695	0.0906213	0.104206
88	PC(16:0_18:3) (a)	6254.32	72.2291	74.5569	83.4355	5358.27	90.6185	90.7066	96.5927	0.147409	-0.133174	0.0140764	-0.127241	0.0186772	0.0929157	0.215188	0.0927089	0.216194
89	PC(16:0_18:3) (b)	2660.14	68.9288	67.7133	80.7182	2893.76	87.4189	73.6665	90.7223	0.39671	-0.166037	0.0132081	-0.18326	0.00657447	0.0749786	0.41581	0.0650151	0.480085
90	PC(14:0_20:4)	562.682	95.6831	102.81	100.072	570.951	104.279	101.763	107.701	0.276969	-0.0423917	0.532194	-0.0170716	0.801062	0.0590011	0.538685	0.0528631	0.581599
91	PC(34:5)	82.5253	306.823	368.44	295.459	63.2833	462.476	492.855	456.701	0.0508491	0.449197	2.06964e-05	0.560469	3.54049e-07	0.221902	0.10685	0.170529	0.212835
92	PC(15-MHDA_18:1)	2111.43	79.888	81.9551	87.8309	1805	89.883	101.427	94.8116	0.118149	-0.0955692	0.00674221	-0.0672712	0.0520947	0.0292539	0.543403	0.064471	0.183593
93	PC(17:0_18:1)	3632.39	89.9086	97.4464	95.5975	3599.67	92.3935	107.305	98.1412	0.62374	-0.0479914	0.12409	-0.00897389	0.77113	0.00185477	0.966075	0.0357026	0.414524
94	PC(15-MHDA_18:2)	6261.97	79.1733	77.6309	85.3243	5358.83	87.4442	94.0487	91.8349	0.102784	-0.107697	0.00315168	-0.0985583	0.00651862	0.0353685	0.474574	0.063525	0.201585
95	PC(17:0_18:2)	7818.25	89.6613	91.2632	92.4663	7797.39	89.8499	96.0575	94.2737	0.519066	-0.0562253	0.0646668	-0.0433069	0.151875	0.00320645	0.939577	0.0262957	0.534959
96	PC(17:1_18:2)	342.921	87.8	88.5253	93.3099	300.281	102.682	107.074	102.611	0.176678	-0.072406	0.130215	-0.0495234	0.297706	0.0662559	0.324275	0.0720284	0.28433
97	PC(15:0_20:3)	973.652	75.4774	72.742	81.3578	959.891	87.5717	87.0199	91.0283	0.07318	-0.134408	0.00171621	-0.146767	0.000689561	0.067497	0.244864	0.0857206	0.141337
98	PC(15:0_20:4)	520.986	97.947	91.4849	99.2599	500.895	96.6826	109.601	101.548	0.772298	-0.012961	0.69182	-0.0269985	0.410207	-0.00917319	0.84266	0.0634492	0.173699
99	PC(35:5)	92.2534	313.876	330.328	291.525	60.5481	446.9	549.289	429.141	0.0179671	0.464115	1.88658e-09	0.531016	4.36995e-11	0.190328	0.0387219	0.232462	0.0124432
100	PC(36:0)	132.072	107.305	112.448	108.675	157.873	103.741	101.183	107.986	0.845254	0.0326907	0.389288	0.0438765	0.249293	-0.00825632	0.87737	-0.0261665	0.625195
101	PC(18:0_18:1)	21692.6	89.3153	100.566	96.0641	21210.2	98.3718	109.771	102.034	0.209753	-0.0534177	0.182996	2.94515e-05	0.999409	0.0383098	0.496651	0.0339799	0.54635
102	PC(18:1_18:1)	9559.48	87.9165	91.8912	95.3111	9153.94	94.4467	100.831	98.4776	0.55552	-0.0471353	0.293376	-0.0356772	0.425331	0.00452255	0.942852	0.034762	0.5822
103	PC(18:0_18:2)	138231	86.6634	91.6393	92.2687	135157	96.9757	97.479	98.2807	0.194305	-0.0689915	0.0511869	-0.0413204	0.237123	0.0489063	0.321443	0.0297603	0.545029
104	PC(18:1_18:2)	33529.7	81.5916	83.3907	86.9492	32390	93.0828	89.9199	95.1464	0.185763	-0.0999567	0.023419	-0.0912465	0.037734	0.0542567	0.373787	0.0430575	0.479654
105	PC(16:0_20:3) (a)	44410	69.8212	70.1636	78.1892	47304	70.4635	73.0884	79.9617	0.517196	-0.157961	6.73528e-06	-0.160204	5.25876e-06	0.00976145	0.826976	0.0259483	0.561781
106	PC(16:0_20:3) (b)	2731.49	60.593	62.9265	74.7672	2827.18	72.0141	66.2517	78.9158	0.466947	-0.208957	1.45242e-05	-0.197557	3.52793e-05	0.0560941	0.366101	0.0246153	0.690683
107	PC(18:2_18:2)	14714.1	77.0128	86.0506	87.3357	14382.6	92.3929	86.65	95.7052	0.258233	-0.134784	0.040896	-0.082477	0.204934	0.081686	0.372714	0.0204419	0.822825
108	PC(16:0_20:4)	102215	93.2673	93.299	96.192	107088	90.757	92.6791	94.8348	0.78415	-0.0277041	0.287119	-0.0281019	0.280335	-0.0170297	0.642056	-0.00494607	0.892503
109	PC(16:1_20:4)	805.431	91.9381	94.0978	97.4078	753.394	104.357	115.656	106.137	0.0499266	-0.0386605	0.271405	-0.0135154	0.699084	0.0452208	0.362078	0.0771283	0.122989
110	PC(16:0_20:5)	15374	307.95	353.594	295.56	10829.1	465.408	515.938	420.54	0.0351364	0.482335	4.15467e-12	0.562121	2.61014e-14	0.191667	0.0141464	0.160504	0.0381875
111	PC(14:0_22:6)	387.601	146.489	159.45	143.581	304.479	203.011	228.754	183.504	0.0126199	0.149156	0.00542357	0.204189	0.000223054	0.134618	0.069445	0.158758	0.0333659
112	PC(15-MHDA_20:4)	1045.25	95.1886	89.6175	97.1384	1004.34	94.4982	98.508	96.0338	0.921863	-0.0273752	0.376357	-0.0286089	0.355403	-0.00777482	0.858464	0.0134808	0.757239
113	PC(17:0_20:4)	1102.52	107.525	102.11	106.724	1171.29	96.0503	101.765	99.4717	0.439938	0.027647	0.33497	0.015949	0.576886	-0.0478901	0.238717	-0.00385789	0.923857
114	PC(15:0_22:6)	373.105	141.483	145.837	136.189	299.011	158.858	192.978	150.82	0.230601	0.141852	0.000561788	0.174017	3.79449e-05	0.0297665	0.586917	0.0955937	0.0851835
115	PC(18:0_20:3)	14209.5	66.6394	69.6317	77.2671	15249.4	68.5978	71.9384	78.34	0.687981	-0.176571	2.24816e-05	-0.159723	9.93544e-05	0.0137999	0.797126	0.0176217	0.742766
116	PC(18:1_20:3)	3196.4	76.3291	79.1017	83.9992	3604.24	74.5304	79.6742	84.7681	0.858267	-0.121281	0.00092746	-0.109449	0.00254724	0.00307198	0.949967	0.0115576	0.813423
117	PC(38:4) (b)	3939.39	68.0975	71.2614	79.1572	4142.95	77.074	79.798	84.1216	0.298914	-0.165541	4.55118e-05	-0.142788	0.000333667	0.0431887	0.413846	0.0417429	0.429548
118	PC(18:0_20:4)	39326.2	93.6559	99.1459	97.1362	40925.4	97.0034	101.107	101.167	0.546301	-0.0303417	0.226152	-0.00679408	0.784909	0.0203732	0.563296	0.0211111	0.549297
119	PC(38:5) (a)	16138	106.925	115.633	108.252	15895.6	112.524	123.578	112.683	0.39635	0.0277541	0.233898	0.0658088	0.00621469	0.0181587	0.579705	0.0262521	0.42411
120	PC(38:5) (b)	10365.5	240.115	273.88	224.665	8881.95	297.266	330.113	257.759	0.153625	0.358191	1.72415e-10	0.439336	3.15913e-13	0.101943	0.114146	0.0652632	0.308249
121	PC(38:6) (a)	5358.38	145.482	156.446	137.803	4885.23	166.466	185.136	158.534	0.201422	0.150168	0.000190229	0.194176	3.5778e-06	0.0626229	0.240346	0.0654285	0.220217
122	PC(16:0_22:6)	58545	132.741	141.55	128.054	49357.3	162.399	178.46	151.606	0.0395768	0.120194	2.97672e-05	0.153063	3.74701e-07	0.0804034	0.0345654	0.0928637	0.0153763
123	PC(18:2_20:5)	379.989	280.033	361.732	276.232	286.939	418.179	450.587	404.619	0.0991707	0.427005	7.95049e-07	0.558311	1.5754e-09	0.190996	0.0806246	0.11367	0.293671
124	PC(16:1_22:6)	531.405	120.72	129.088	122.506	433.246	153.885	184.779	149.223	0.00188041	0.0846304	0.0157941	0.127148	0.000454178	0.0955591	0.0515016	0.135896	0.00655693
125	PC(38:7) (c)	183.57	118.512	127.488	117.389	153.77	149.432	169.541	140.916	0.00345711	0.0634148	0.02705	0.108764	0.000281484	0.0963519	0.0179549	0.11193	0.00645858
126	PC(39:5) (a)	126.031	118.499	125.759	120.421	100.795	141.258	159.214	131.936	0.202977	0.0661445	0.0931157	0.121014	0.00290066	0.0580851	0.292894	0.0578971	0.294441
127	PC(39:5) (b)	177.216	137.319	149.275	133.69	160.205	154.036	175.841	146.209	0.138553	0.129347	0.000445863	0.178385	3.90401e-06	0.041843	0.393841	0.0622368	0.206697
128	PC(15-MHDA_22:6)	447.458	131.26	131.713	127.216	346.542	152.135	178.558	141.652	0.155298	0.103111	0.0238844	0.137447	0.00312315	0.0424372	0.500849	0.0809039	0.202052
129	PC(17:0_22:6)	457.767	155.164	162.516	150.589	400.894	162.481	193.153	154.321	0.632443	0.188214	8.90964e-06	0.221401	4.165e-07	0.00249087	0.963257	0.058284	0.283854
130	PC(18:0_22:4)	821.1	60.2452	62.5242	72.8999	897.422	62.4717	61.3493	72.8945	0.958013	-0.211064	5.10232e-07	-0.202287	1.19354e-06	0.00727228	0.888906	-0.00733882	0.887896
131	PC(20:0_20:4)	170.519	99.0598	101.639	99.9232	216.814	91.3962	87.1229	96.8664	0.481208	-0.00840791	0.778191	0.000972618	0.973996	-0.01668	0.692857	-0.0493114	0.245771
132	PC(18:0_22:5) (n3)	4688.66	114.514	138.515	118.726	4252.44	140.783	151.862	135.738	0.12481	0.0591705	0.0845601	0.143865	8.47856e-05	0.0833993	0.0855763	0.0342711	0.474435
133	PC(18:0_22:5) (n6)	555.759	79.5206	80.6278	88.6935	695.209	74.1707	72.7422	82.8117	0.403225	-0.0897531	0.019203	-0.079752	0.0363974	-0.038869	0.462145	-0.0503706	0.341527
134	PC(18:0_22:6)	11989.9	142.142	157.566	136.986	10572.9	162.794	185.596	157.953	0.1601	0.146728	1.61319e-05	0.198198	4.36939e-08	0.0600043	0.173555	0.0715666	0.105916
135	PC(40:7) (a)	199.602	81.3881	85.9216	88.2395	220.35	82.5423	86.5059	91.9406	0.710342	-0.0929499	0.0144035	-0.0669645	0.0737282	0.0179482	0.730653	0.0132655	0.799103
136	PC(18:1_22:6) (a)	3279.54	111.625	115.512	110.056	3149.93	115.116	132.34	117.67	0.273983	0.0431295	0.0933775	0.0592448	0.0227842	0.0212861	0.553248	0.0608195	0.0942942
137	PC(18:1_22:6) (b)	782.695	136.251	135.146	128.105	671.65	141.661	175.426	136.521	0.290425	0.112162	0.00477556	0.130291	0.00121437	0.0141015	0.793949	0.0918385	0.0934416
138	PC(40:8)	642.552	110.653	123.753	113.452	629.342	127.223	128.709	122.664	0.381191	0.0355103	0.358434	0.0971666	0.0143743	0.0556471	0.309327	0.0137601	0.800561
139	PC(O-16:0/16:0)	1339.99	97.2971	107.322	101.67	1355.6	97.3428	104.635	100.325	0.822801	-0.0106243	0.692376	0.0284493	0.291744	-0.00201157	0.957725	-0.0192577	0.612277
140	PC(O-32:1)	401.134	154.687	172.572	151.994	371.017	137.096	164.052	136.882	0.769624	0.156063	0.0458522	0.196926	0.0127356	-0.0337302	0.755613	-0.0265833	0.80619
141	PC(O-32:2)	25.3299	1349.41	1426.34	1405.26	22.9231	1353.43	1353.7	1342.62	0.698331	0.778742	0.00819247	0.780013	0.00809555	-0.159256	0.692171	-0.238152	0.554206
142	PC(O-34:1)	2495	82.2402	84.6918	88.5842	2306.7	89.8744	101.131	97.0795	0.324913	-0.0940421	0.0240929	-0.0662953	0.107288	0.0298218	0.604222	0.0721541	0.212761
143	PC(O-34:2)	2977.47	97.3881	102.126	112.834	2512.45	122.413	119.655	122.506	0.614758	-0.00261268	0.970732	-0.000554492	0.993787	0.0648674	0.520363	0.0419121	0.677541
144	PC(O-34:4)	110.125	780.426	867.791	794.319	103.736	543.669	625.663	577.903	0.617636	0.636438	0.00573646	0.644051	0.00522107	-0.185812	0.55391	-0.192415	0.539965
145	PC(O-35:4)	78.7022	177.782	205.164	177.856	81.3175	143.959	153.394	159.135	0.587001	0.213264	0.0466087	0.234875	0.0290735	-0.0882679	0.553099	-0.0854364	0.565859
146	PC(O-36:0)	36.2187	96.5537	110.827	103.812	61.1217	76.1944	75.7407	95.6928	0.172028	-0.00692845	0.895274	0.044502	0.399483	-0.0568902	0.445993	-0.119364	0.11331
147	PC(O-18:0/18:1)	5919.5	86.209	91.641	92.6412	5561.74	91.5415	105.345	96.9975	0.349162	-0.0645291	0.0381849	-0.0297173	0.331533	0.0122239	0.776665	0.0479083	0.269001
148	PC(O-18:1/18:2)	1357.56	82.7931	85.2841	91.9582	1192.97	91.9254	101.167	99.1259	0.46061	-0.0806165	0.0949719	-0.0788736	0.102133	0.04713	0.484962	0.0747096	0.270057
149	PC(O-16:0/20:3)	881.233	82.2329	84.5089	91.5992	860.165	83.1795	86.8759	92.3142	0.871081	-0.0760465	0.117642	-0.079157	0.103715	0.00775365	0.90907	0.0141838	0.83453
150	PC(O-16:0/20:4)	12530.2	102.019	105.174	103.763	13062.5	94.2559	97.5331	100.822	0.768134	0.00595839	0.874428	0.0078347	0.835398	-0.0193804	0.716395	-0.0133104	0.802906
151	PC(O-36:5)	4321.54	87.9989	95.1227	92.8517	4489.69	88.3025	90.4312	94.6208	0.840147	-0.0566412	0.0372921	-0.0266934	0.31815	0.00645578	0.863789	-0.00150919	0.968005
152	PC(O-18:0/20:4)	2332.04	86.3596	88.0584	91.9197	2385.76	84.5256	85.6052	91.0403	0.804667	-0.0562078	0.0288173	-0.0535036	0.037034	-0.00730372	0.836989	-0.0102356	0.773134
153	PC(O-38:5)	4828.44	97.5729	104.303	101.189	5150.15	90.3155	96.4211	96.6186	0.207713	-0.0060774	0.80863	0.016498	0.511671	-0.0299438	0.400329	-0.0252227	0.478222
154	PC(O-16:0/22:6)	2020.33	196.388	215.448	182.95	1667.1	210.854	227.974	202.112	0.723622	0.262319	0.000395394	0.295964	8.28324e-05	0.0374338	0.703121	0.0268383	0.784594
155	PC(O-40:5)	699.229	94.9491	99.6257	97.9637	679.133	97.2761	103.937	101.715	0.254966	-0.0219991	0.291833	0.000220484	0.991523	0.0187988	0.522693	0.0189523	0.519317
156	PC(O-18:0/22:6)	964.916	134.423	151.155	132.94	786.801	153.886	171.528	147.536	0.355473	0.123375	0.00300859	0.173304	6.04379e-05	0.0551907	0.328581	0.0469616	0.40518
157	PC(O-40:7) (a)	809.514	144.049	163.922	140.185	683.948	148.579	174.176	146.579	0.633386	0.153207	0.000268024	0.200945	4.50836e-06	0.0190414	0.731774	0.0351791	0.52715
158	PC(O-40:7) (b)	1081.74	100.1	110.715	103.001	1082.67	100.462	111.385	103.722	0.908152	0.000142973	0.994394	0.0422984	0.0418085	-0.00163751	0.954623	0.00421042	0.883689
159	PC(P-16:0/14:0)	70.1167	94.6871	104.582	98.1384	64.7199	104.693	119.49	110.642	0.298871	-0.0440951	0.21781	0.0214498	0.546513	0.0604753	0.231826	0.0494838	0.326754
160	PC(P-16:0/16:0)	924.786	94.0389	104.328	99.2799	858.043	105.414	112.556	106.947	0.124685	-0.0244135	0.331585	0.0200154	0.425305	0.0430297	0.227462	0.032576	0.35937
161	PC(P-16:0/16:1)	220.101	93.9001	96.7051	97.6073	201.984	101.057	111.375	108	0.188559	-0.0303207	0.327448	-0.00395019	0.898	0.0353091	0.41931	0.0626452	0.154751
162	PC(P-16:0/18:1)	1698.95	89.4619	99.5675	94.9606	1567.5	99.1465	106.736	102.499	0.086257	-0.0502289	0.0330252	-0.00105419	0.963481	0.0445448	0.175296	0.0287519	0.379093
163	PC(P-16:0/18:2)	4934.85	77.4221	89.5018	88.9321	4295.88	92.5893	95.6004	97.8287	0.197656	-0.0996821	0.00394995	-0.0485381	0.147395	0.0697976	0.140848	0.0395817	0.400165
164	PC(P-16:0/18:3)	348.921	82.4839	99.4073	97.5628	286.115	98.8754	102.983	103.93	0.585001	-0.0671589	0.242275	-0.00317456	0.955616	0.0596458	0.460879	0.0167382	0.835652
165	PC(P-15:0/20:4) (a)	19.9261	113.348	152.825	145.486	27.0131	82.0994	80.4032	128.746	0.545702	0.0824895	0.459985	0.169666	0.131934	-0.120783	0.444361	-0.190849	0.228871
166	PC(P-15:0/20:4) (b)	31.1185	93.2095	127.107	110.647	36.406	83.5651	84.959	100.55	0.315163	-0.0113627	0.84771	0.0988741	0.0992411	-0.0407986	0.626197	-0.130088	0.124418
167	PC(P-18:1/18:1)	294.801	85.2961	94.1341	93.6416	254.336	94.4429	102.829	99.7093	0.39329	-0.061583	0.0462063	-0.0229269	0.450181	0.034647	0.419916	0.0384381	0.371242
168	PC(P-18:0/18:2)	869.197	76.0305	91.8323	89.2715	743.629	87.6107	91.9012	94.7973	0.417573	-0.101117	0.00536373	-0.0373803	0.286987	0.0493767	0.319619	0.00813677	0.869097
169	PC(P-36:3)	1346.87	79.4825	88.8624	88.3207	1277.58	85.1277	89.8054	93.1981	0.374322	-0.0957784	0.00115172	-0.0509401	0.072565	0.0376502	0.342348	0.0196062	0.619818
170	PC(P-16:0/20:4)	4393.52	89.6199	97.6821	94.3681	4511.85	90.5621	93.1252	96.9114	0.750466	-0.048393	0.0758687	-0.0151836	0.572055	0.0110773	0.770417	0.00146881	0.96912
171	PC(P-16:0/20:5)	776.623	267.961	378.519	269.914	555.391	398.947	416.165	373.295	0.0469225	0.420365	3.90037e-09	0.560824	8.81708e-13	0.193791	0.024412	0.0861704	0.307044
172	PC(P-17:0/20:4)	145.4	99.8774	118.482	106.254	158.674	94.8466	100.704	105.422	0.691212	-0.000234666	0.994795	0.0761662	0.0382739	-0.00461298	0.927745	-0.0403112	0.429537
173	PC(P-15-MHDA/20:4)	354.31	93.569	110.765	101.312	353.957	97.1314	98.3253	104.187	0.857973	-0.0283958	0.402537	0.0545627	0.111033	0.0229755	0.631179	-0.0356274	0.457349
174	PC(P-18:0/20:4)	867.212	91.3146	103.934	97.7995	900.02	86.7292	90.98	95.7322	0.597151	-0.0380257	0.233196	0.0187409	0.554686	-0.0150272	0.737363	-0.0379791	0.398125
175	PC(P-38:5) (a)	2508.34	110.192	122.936	110.832	2289.44	118.992	127.381	120.94	0.275447	0.0379423	0.177282	0.0840846	0.00383611	0.0459027	0.247279	0.030879	0.434695
176	PC(P-38:5) (b)	296.71	172.416	235.79	171.889	277.957	176.488	181.836	171.619	0.87025	0.222334	5.72193e-06	0.351794	1.48945e-10	0.0345031	0.580038	-0.074495	0.234824
177	PC(P-16:0/22:6)	830.603	126.305	153.822	127.05	734.381	144.857	152.522	141.667	0.216647	0.0951134	0.00281933	0.185268	1.4239e-07	0.0710561	0.103224	0.0129041	0.764346
178	PC(P-20:0/20:4)	673.715	95.468	100.253	98.2496	656.279	97.6881	104.241	102.048	0.253161	-0.0203304	0.330144	0.0023134	0.91135	0.0191173	0.516187	0.0181293	0.538018
179	PC(P-18:0/22:5)	320.113	115.299	129.201	115.257	282.604	126.32	138.966	124.904	0.200315	0.0572573	0.0185424	0.11191	1.70758e-05	0.046921	0.164594	0.0286962	0.392466
180	PC(P-18:0/22:6)	253.006	127.52	159.107	129.032	213.416	139.653	151.653	137.255	0.423608	0.100158	0.00132944	0.199826	1.3041e-08	0.0434422	0.301981	-0.0109415	0.793873
181	PC(P-18:1/22:6)	263.639	115.546	142.538	118.429	215.669	137.746	156.645	136.105	0.0449714	0.05831	0.0313069	0.149176	7.14659e-07	0.0785276	0.0399034	0.0526901	0.163086
182	LPC(14:0) [sn2]	223.728	98.8979	95.2684	100.302	208.742	99.2361	110.474	107.454	0.405972	-0.0228401	0.700274	-0.0234333	0.692892	0.0192039	0.818887	0.0896376	0.287787
183	LPC(14:0) [sn1]	874.062	97.0319	96.4501	99.5661	836.417	98.0632	108.926	106.93	0.345385	-0.0272479	0.653493	-0.0201344	0.739986	0.0220447	0.797186	0.0838132	0.330686
184	LPC(15:0) [sn2]	155.7	101.477	98.4002	101.015	150.99	88.7131	109.938	98.6168	0.430966	-0.00559195	0.886877	-0.00384444	0.922086	-0.054218	0.331664	0.0512653	0.358431
185	LPC(15:0) [sn1]	482.549	104.115	98.0176	102.478	467.506	91.32	109.809	98.9213	0.250547	0.00953653	0.814907	-0.00586703	0.885463	-0.0597717	0.301964	0.0477133	0.409037
186	LPC(16:0) [sn2]	12772.3	106.923	104.884	106.326	13768.5	93.6633	104.07	99.1727	0.236323	0.0262674	0.461631	0.026752	0.453455	-0.0631863	0.212841	-0.00662575	0.89526
187	LPC(16:0) [sn1]	48226.9	106.477	107.681	106.599	53237.8	94.1954	104.28	100.379	0.321426	0.0222577	0.557619	0.037226	0.328225	-0.0559464	0.299105	-0.0128272	0.810872
188	LPC(16:1) [sn2]	343.994	89.6851	94.0214	94.2866	351.178	80.9263	101.645	93.8336	0.677567	-0.0541229	0.165452	-0.0303971	0.432956	-0.0390902	0.475582	0.0367173	0.502653
189	LPC(16:1) [sn1]	1451.75	91.5776	95.7995	95.9993	1486.84	81.8099	101.463	94.7723	0.615663	-0.0422157	0.262862	-0.0196032	0.60132	-0.0435738	0.412448	0.0299516	0.572499
190	LPC(15-MHDA) [sn2]	116.36	100.372	105.287	102.345	119.094	91.1543	107.048	97.2211	0.420307	-0.0241067	0.584531	0.0293817	0.505451	-0.0326829	0.60011	-0.00363361	0.953459
191	LPC(15-MHDA) [sn1] / LPC(17:0) [sn2]	503.425	105.727	107.256	105.695	518.194	91.4296	107.508	97.9065	0.115277	0.0117385	0.779575	0.0337026	0.422978	-0.0632127	0.289102	-0.00254973	0.965699
192	LPC(17:0) [sn1]	569.223	107.494	110.792	107.707	592.621	92.9609	110.074	100.426	0.158385	0.0223626	0.574433	0.050479	0.207875	-0.0609131	0.281502	-0.00567552	0.919607
193	LPC(17:1 ) [sn2] (a)	36.4821	103.333	109.911	104.893	34.6607	100.882	121.124	108.044	0.624452	0.000896578	0.984123	0.0271023	0.548197	-0.00609798	0.923757	0.0610334	0.340327
194	LPC(17:1) [sn1] (a) / LPC(17:1) [sn2] (b)	137.568	103.545	112.606	106.723	134.128	101.913	120.569	109.214	0.656026	0.00362423	0.937374	0.0466909	0.313896	0.00262354	0.967919	0.0397095	0.543445
195	LPC(17:1) [sn1] (b)	35.0721	99.8411	100.92	100.429	30.575	102.056	126.928	109.441	0.190252	-0.0381287	0.429661	0.0161867	0.73676	0.0470719	0.490223	0.066071	0.333945
196	LPC(18:0) [sn2]	4179.77	108.716	110.889	110.077	4488.68	96.4509	108.547	102.75	0.472417	0.0267728	0.546515	0.0512132	0.25101	-0.0486866	0.438665	-0.0105483	0.866367
197	LPC(18:0) [sn1]	14009.3	106.837	112.798	109.003	15347	97.927	110.529	104.44	0.639304	0.0187564	0.677728	0.0559117	0.218545	-0.0352915	0.580586	-0.00684347	0.91455
198	LPC(18:1) [sn2]	3862.96	102.329	106.698	103.905	3854.19	96.8602	112.828	103.388	0.918184	-0.00115283	0.978822	0.0205362	0.636674	-0.024399	0.691395	0.0304301	0.620694
199	LPC(18:1) [sn1]	12394.8	102.617	109.485	104.551	12295.2	98.1874	114.02	105.347	0.970183	0.00053404	0.990403	0.0334342	0.45273	-0.0157937	0.801471	0.0238372	0.704431
200	LPC(18:2) [sn2]	6416.29	100.534	96.2729	102.322	6196.47	100.712	105.972	103.175	0.939376	-0.0084463	0.87474	-0.0104295	0.845673	-0.0142602	0.850731	0.0270322	0.721414
201	LPC(18:2) [sn1]	19974.6	102.948	100.641	104.996	19437.4	103.224	106.864	105.68	0.967497	0.00221266	0.970037	0.00517031	0.930061	-0.0150467	0.856689	0.0168769	0.839489
202	LPC(18:3) [sn2] (a)	87.4433	90.664	89.9389	100.962	77.8318	94.8748	113.319	112.759	0.447428	-0.0333378	0.667932	-0.0430341	0.579978	0.0323234	0.768564	0.102094	0.354551
203	LPC(18:3) [sn1] (a)/LPC(18:3) [sn2] (b)	263.879	90.0668	93.7662	102.818	246.442	96.4056	109.681	111.057	0.608061	-0.0306915	0.699888	-0.0210232	0.791667	0.0275376	0.806712	0.0641667	0.569114
204	LPC(18:3) [sn1] (b)	184.323	78.833	85.6391	94.2928	194.772	84.403	87.8443	97.0392	0.965621	-0.0831403	0.282866	-0.0740588	0.338192	-0.00661072	0.951574	0.018677	0.863784
205	LPC(20:0) [sn2]	22.8222	113.669	121.585	114.343	27.073	99.3763	105.912	104.493	0.404518	0.0453005	0.259666	0.0835125	0.0406257	-0.0457649	0.419246	-0.0556511	0.32675
206	LPC(20:0) [sn1]	93.4976	111.965	121.795	112.478	114.2	100.281	104.441	105.182	0.55475	0.0329942	0.400437	0.076291	0.0554644	-0.0273444	0.621371	-0.0521054	0.348177
207	LPC(20:1) [sn2]	36.0879	123.091	121.759	117.478	43.7186	90.9178	105.242	98.4187	0.106654	0.071522	0.102713	0.0793968	0.0709186	-0.124984	0.0452206	-0.0599882	0.328947
208	LPC(20:1) [sn1]	114.974	119.29	122.006	115.021	139.939	93.5667	105.953	100.194	0.194947	0.0585568	0.177068	0.0759734	0.0817527	-0.0966219	0.116458	-0.0568205	0.352023
209	LPC(20:2) [sn2]	49.4071	83.2073	84.5552	90.3135	51.3685	74.0715	86.6167	84.4655	0.384739	-0.0869902	0.0767547	-0.0825117	0.0926987	-0.0513698	0.454024	0.0110292	0.871947
210	LPC(20:2) [sn1]	137.762	88.5221	91.2181	94.4454	152.887	73.8383	85.443	84.6162	0.201757	-0.0628553	0.194574	-0.0476645	0.323543	-0.0746261	0.274958	-0.025828	0.704059
211	LPC(20:3) [sn2]	435.717	71.1791	71.8347	81.609	455.766	65.9579	73.8757	77.7573	0.648871	-0.149332	0.00271263	-0.155825	0.00182602	-0.0346869	0.60655	0.0206929	0.758465
212	LPC(20:3) [sn1]	1231.03	70.7347	73.9663	81.5695	1282.45	68.5162	74.0332	79.8217	0.8706	-0.151873	0.00291533	-0.144872	0.00436944	-0.0138035	0.841382	0.0116248	0.866152
213	LPC(20:4) [sn2]	1111.11	103.596	101.76	102.15	1156.34	94.5415	102.854	101.372	0.767376	0.00478003	0.89192	0.00198755	0.954942	-0.0285259	0.567003	0.0159195	0.749086
214	LPC(20:4) [sn1]	2894.64	104.238	105.289	104.284	3106.23	89.7745	100.145	99.9155	0.496509	0.0127116	0.730526	0.0187473	0.611727	-0.0538352	0.304614	-0.0107717	0.836432
215	LPC(20:5) [sn2]	175.629	375.813	431.253	339.937	119.339	487.836	605.801	475.272	0.106929	0.544784	1.00999e-12	0.630343	7.07449e-15	0.148063	0.0750876	0.157496	0.0588317
216	LPC(20:5) [sn1]	523.431	388.652	456.243	351.765	372.859	489.43	597.606	490.688	0.155372	0.556426	6.85504e-12	0.654372	3.32575e-14	0.136503	0.128725	0.129556	0.148886
217	LPC(22:0) [sn2]	6.48032	126.553	124.666	123.408	7.25182	111.985	121.626	114.194	0.468359	0.093735	0.0297171	0.1036	0.0168265	-0.0507383	0.395787	-0.0180987	0.761228
218	LPC(22:0) [sn1]	19.7134	114.667	120.825	115.952	21.1758	114.609	123.209	115.584	0.93991	0.052971	0.207204	0.0860434	0.0430873	-0.00223462	0.969745	0.00452882	0.938731
219	LPC(22:1) [sn2]	3.30508	254.672	246.506	220.149	3.87518	197.628	222.891	192.142	0.602812	0.33003	0.00343685	0.343747	0.00239079	-0.102387	0.503488	-0.0464313	0.761178
220	LPC(22:1) [sn1]	11.3975	283.468	272.003	236.438	14.8896	206.426	228.799	195.312	0.464657	0.373585	0.0010955	0.394172	0.000613925	-0.129853	0.398397	-0.0903354	0.556146
221	LPC(22:4) [sn2]	27.793	70.7676	64.8784	76.6094	31.1231	66.2731	67.5842	76.2094	0.896067	-0.168199	0.000171191	-0.196961	1.70928e-05	-0.0128432	0.827273	0.0249521	0.671826
222	LPC(22:4) [sn1]	48.808	69.7091	70.7725	81.203	56.2901	60.9765	62.8186	73.5645	0.255182	-0.156607	0.000888541	-0.145026	0.00192926	-0.0537046	0.395403	-0.0541495	0.391528
223	LPC(22:5) [sn2] (a)	104.421	131.235	139.841	128.749	84.6105	146.369	170.551	143.613	0.214131	0.10439	0.0191609	0.154259	0.000782396	0.0516872	0.400731	0.0678968	0.270885
224	LPC(22:5) [sn1] (a)/LPC(22:5) [sn2] (b)	244.978	128.392	138.002	125.676	207.68	136.968	163.274	139.259	0.432161	0.0882473	0.0618876	0.147328	0.00246752	0.038685	0.556499	0.0500703	0.44712
225	LPC(22:5) [sn1] (b)	43.4183	84.3514	75.7415	88.9195	55.3932	59.5145	66.7502	73.5718	0.145962	-0.111919	0.0427585	-0.118943	0.0317428	-0.11338	0.142681	-0.0530692	0.488965
226	LPC(22:6) [sn2]	363.26	152.085	162.828	143.647	301.291	164.587	198.719	159.779	0.407629	0.168785	0.000169453	0.212448	4.94837e-06	0.0310636	0.599077	0.0725216	0.222512
227	LPC(22:6) [sn1]	1046.78	155.661	165.502	145.71	879.049	163.292	199.4	162.602	0.499971	0.172635	0.000334066	0.220472	9.79784e-06	0.0247376	0.697945	0.0668038	0.296903
228	LPC(24:0) [sn2]	13.9575	113.393	116.68	111.657	15.1808	108.775	116.25	111.451	0.927311	0.0425022	0.164212	0.0640808	0.0382442	-0.00109159	0.979648	0.0120033	0.779163
229	LPC(24:0) [sn1]	42.4574	109.149	116.942	109.612	44.2243	115.906	117.736	113.519	0.552665	0.0317994	0.309394	0.0637295	0.0448124	0.0247337	0.574732	0.00869924	0.843341
230	LPC(26:0) [sn2]	6.09745	115.406	126.865	120.977	6.39619	114.197	119.856	111.422	0.658739	0.0575609	0.216648	0.0907288	0.0541157	-0.0217019	0.740082	-0.0242616	0.71077
231	LPC(26:0) [sn1]	15.9345	100.911	116.881	106.162	16.3338	111.317	115.438	109.941	0.580656	-0.00337631	0.916362	0.0748053	0.0233981	0.037546	0.410501	-0.015655	0.730749
232	LPC(O-16:0)	609.318	130.989	131.07	128.152	680.388	108.351	121.77	113.485	0.465165	0.10413	0.0517891	0.113502	0.0346379	-0.078364	0.294107	-0.0449036	0.546228
233	LPC(O-18:0)	182.079	110.962	115.218	113.811	198.16	99.582	109.6	103.525	0.431313	0.0459025	0.270566	0.0686791	0.101787	-0.0605058	0.304077	-0.0427783	0.466277
234	LPC(O-18:1)	379.23	114.879	116.621	112.446	441.057	88.4576	103.085	97.9572	0.22343	0.0453789	0.26586	0.0604219	0.140355	-0.0969488	0.0953672	-0.0491214	0.393193
235	LPC(O-20:0)	0.1	100	100	100	16.1189	0.62039	0.62039	93.1857	0.340893	2.3216e-16	1	3.27969e-17	1	-0.295116	0.226408	-0.295116	0.226408
236	LPC(O-20:1)	37.5311	114.139	115.496	112.604	38.0761	102.773	118.092	108.41	0.638606	0.0423804	0.350644	0.0664245	0.146034	-0.0403794	0.528486	0.00296898	0.962961
237	LPC(O-22:0)	59.4646	110.335	111.856	107.755	62.643	104.202	119.597	107.57	0.979636	0.0323998	0.213329	0.0444747	0.0897439	-0.0181666	0.61943	0.0296998	0.417777
238	LPC(O-22:1)	60.8405	109.109	113.169	106.848	64.8679	95.6296	112.907	102.24	0.450087	0.0212668	0.485385	0.0487036	0.11376	-0.0412368	0.339821	-0.00324163	0.939913
239	LPC(O-24:0)	119.63	105.867	114.147	105.814	113.153	111.133	131.01	114.017	0.0378228	0.012807	0.628541	0.0514454	0.0561391	0.0283975	0.448919	0.0622088	0.100784
240	LPC(O-24:1)	112.535	106.136	112.549	105.42	114.618	102.996	121.671	107.641	0.693242	0.0122151	0.634027	0.0464944	0.0742509	-0.00124342	0.972633	0.0310576	0.393254
241	LPC(O-24:2)	27.1677	111.884	114.199	109.409	33.3303	90.3928	104.893	102.733	0.465095	0.0335054	0.360777	0.0566932	0.12491	-0.0597313	0.250472	-0.0309282	0.549874
242	LPC(P-16:0)	263.75	104.982	114.697	108.061	288.605	88.9505	102.776	99.4277	0.343886	0.0150987	0.709589	0.0609081	0.137113	-0.0618658	0.283058	-0.0370647	0.518584
243	LPC(P-18:0)	36.9408	102.79	118.983	109.313	38.4382	89.3614	100.285	99.0049	0.282863	0.0123396	0.779358	0.0783613	0.0797199	-0.064448	0.303232	-0.0621071	0.32095
244	LPC(P-18:1)	23.9727	106.324	119.635	110.297	26.0106	86.1131	102.124	98.184	0.269868	0.0222162	0.609956	0.0703647	0.110244	-0.0783894	0.206155	-0.0503525	0.414562
245	LPC(P-20:0)	1.7081	112.627	115.326	111.352	1.80607	102.783	105.485	107.023	0.741043	0.0317086	0.437287	0.0638326	0.121247	-0.00974883	0.865511	-0.0442585	0.443247
246	PE(16:0_16:0)	20.4055	134.293	102.775	122.259	26.8164	84.358	92.6957	94.2866	0.015296	0.11603	0.0519481	0.0212456	0.716963	-0.218306	0.0107774	-0.054591	0.510748
247	PE(16:0_16:1)	121.472	65.7809	48.8734	86.4351	160.435	49.4295	44.7927	68.0409	0.335915	-0.180854	0.0607337	-0.268732	0.00631612	-0.133368	0.321875	-0.0637123	0.634756
248	PE(16:0_18:1)	1128.77	89.0388	73.3777	89.9645	1657.1	67.5756	63.3711	77.4128	0.038855	-0.0581407	0.32875	-0.144089	0.0180848	-0.107952	0.201309	-0.062228	0.458906
249	PE(16:0_18:2)	2166.95	70.8401	53.6941	78.2849	2640.02	60.6678	51.5936	72.8131	0.706562	-0.177062	0.0112077	-0.273316	0.00016951	-0.037605	0.694128	0.00595081	0.950341
250	PE(16:1_18:2)	17.8714	68.1237	48.2865	78.9238	23.5546	44.531	42.2987	66.5989	0.282299	-0.158805	0.0611339	-0.320007	0.000325867	-0.157527	0.185118	0.0204215	0.862417
251	PE(16:0_18:3) (a)	81.2909	65.2281	51.7946	75.1951	86.1831	62.8116	49.8292	79.3565	0.736959	-0.18461	0.0484907	-0.320397	0.00095851	0.00948275	0.941733	0.0369825	0.775685
252	PE(16:0_18:3) (b)	53.3571	60.4396	43.8192	74.1317	66.8315	65.6021	41.3201	77.3774	0.85392	-0.236776	0.0165136	-0.390798	0.00015432	0.011008	0.935324	0.0456016	0.736883
253	PE(15-MHDA_18:1)	12.4223	85.1274	73.6262	91.4052	15.4955	59.5892	70.2389	79.2801	0.190013	-0.0684987	0.32798	-0.15212	0.0329254	-0.155332	0.119497	-0.0189424	0.847611
254	PE(17:0_18:1)	35.5166	83.1985	77.3531	88.2407	42.6468	73.0201	85.061	90.2161	0.888843	-0.0894208	0.183777	-0.11881	0.0793697	-0.0284945	0.762611	0.0210306	0.823552
255	PE(15-MHDA_18:2)	32.7298	73.1163	45.9161	78.0582	34.7656	60.0141	61.272	75.4154	0.881415	-0.158675	0.0306946	-0.317954	4.70895e-05	-0.0513234	0.613229	0.112358	0.270791
256	PE(17:0_18:2)	106.515	76.8079	54.787	79.2456	128.294	60.1426	63.163	77.0814	0.769242	-0.126024	0.0406324	-0.271478	3.71268e-05	-0.0692436	0.418043	0.086248	0.313999
257	PE(36:0)	0.552862	178.701	109.069	530.151	0.646659	277.644	175.39	1322.46	0.35876	0.0682478	0.801654	-0.0341948	0.899816	0.62642	0.107472	0.346389	0.369091
258	PE(18:0_18:1)	659.701	99.1944	98.0043	102.657	897.634	86.8204	82.2529	97.8171	0.524204	0.0015624	0.981848	-0.0243868	0.722664	-0.0420767	0.665119	-0.0658464	0.498748
259	PE(18:1_18:1)	1004.45	61.456	62.4102	108.865	1000.39	83.1495	72.2052	104.392	0.797356	-0.0103	0.919795	-0.0311665	0.760705	-0.0253962	0.860658	-0.0821816	0.570579
260	PE(18:0_18:2)	3459.89	70.5267	58.7198	77.5949	3903.64	65.3957	60.4493	75.8671	0.956573	-0.171388	0.00750823	-0.250176	0.000168404	-0.0144373	0.868839	0.0308057	0.724701
261	PE(18:1_18:2)	902.805	80.0396	68.4463	82.8041	1233.67	72.1453	60.4653	79.401	0.779173	-0.133725	0.0930809	-0.197478	0.0146657	-0.0284908	0.797521	-0.0413186	0.709942
262	PE(16:0_20:3)	425.713	66.1399	52.9908	74.2223	445.311	105.408	61.1005	86.3076	0.232996	-0.196377	0.00874495	-0.28324	0.000256371	0.0807108	0.431462	0.0690187	0.500762
263	PE(16:0_20:4)	2390.06	74.1239	56.5036	81.0805	2801.37	68.0045	56.2077	73.751	0.426808	-0.130842	0.0172164	-0.235117	5.17783e-05	-0.0480442	0.525224	-0.0117508	0.876281
264	PE(16:1_20:4)	16.6138	86.267	59.1539	102.829	17.0688	63.9728	69.6895	82.7563	0.380715	-0.0722009	0.391915	-0.186336	0.0303483	-0.121321	0.309763	0.0503241	0.672194
265	PE(16:0_20:5)	186.427	247.844	229.927	236.602	143.205	321.332	323.638	300.241	0.0603229	0.409845	1.3565e-08	0.399435	2.52134e-08	0.1081	0.212331	0.14653	0.0930113
266	PE(15-MHDA_20:4)	38.0981	69.5446	59.4096	77.6111	39.7428	72.0198	60.5881	80.1275	0.451989	-0.166212	0.00154203	-0.191862	0.000318587	0.028151	0.689948	-5.56028e-05	0.999371
267	PE(17:0_20:4)	117.9	81.4353	66.8465	86.442	143.082	75.2346	66.5688	81.8002	0.386118	-0.0943827	0.0553646	-0.155256	0.0022088	-0.0295763	0.665649	-0.0136185	0.842167
268	PE(18:0_20:3) (a)	384.916	61.8649	53.2685	70.8297	464.302	52.0648	47.9391	64.6637	0.150928	-0.223001	9.10763e-05	-0.29318	9.20809e-07	-0.0543562	0.466558	-0.0321817	0.665875
269	PE(18:0_20:3) (b)	43.6695	81.2261	77.2886	93.6064	63.3557	62.2641	57.9159	85.7936	0.210322	-0.0670745	0.30661	-0.0799139	0.224214	-0.105	0.258333	-0.109426	0.23906
270	PE(18:0_20:4)	5534.04	84.3149	70.2619	88.2605	7838.58	74.0717	60.3212	82.8577	0.101668	-0.0770217	0.140765	-0.140209	0.00884908	-0.0298426	0.683523	-0.0557569	0.447207
271	PE(38:5) (a)	1451.01	85.8246	70.2495	89.5505	1841.24	77.7542	64.8833	83.9503	0.333274	-0.0703676	0.163211	-0.145773	0.00507276	-0.0253475	0.720018	-0.0304938	0.666408
272	PE(38:5) (b)	740.861	189	186.836	173.892	719.271	212.869	206.29	185.942	0.270383	0.271846	9.58046e-08	0.277191	6.16913e-08	0.043531	0.483785	0.0401679	0.518042
273	PE(16:0_22:6)	5951.8	109.231	93.5162	105.689	5191.35	119.851	115.338	116.568	0.383664	0.0402405	0.384028	-0.0308465	0.50392	0.0269261	0.679536	0.0838823	0.201448
274	PE(15-MHDA_22:6)	57.1705	102.064	88.0221	107.035	42.8863	126.517	139.536	127.79	0.0193153	0.0253398	0.583063	-0.0259886	0.573485	0.0664844	0.31028	0.183714	0.0066414
275	PE(17:0_22:6)	61.4949	116.322	99.7628	111.212	51.3652	134.116	134.346	129.211	0.0722015	0.0533779	0.211083	0.00295969	0.94428	0.0701902	0.2444	0.128414	0.0359984
276	PE(18:0_22:4)	88.709	69.3567	63.9412	86.9385	179.827	56.5275	42.1239	74.9775	0.013357	-0.14153	0.0883684	-0.173347	0.0382289	-0.0997496	0.390543	-0.145499	0.212303
277	PE(18:0_22:5) (a)	357.818	100.58	94.5071	104.577	478.164	94.3894	80.4274	100.824	0.522892	0.00717824	0.896127	-0.0229513	0.676606	-0.00404634	0.958495	-0.0322817	0.678261
278	PE(18:0_22:5) (b)	79.9077	60.2218	46.0049	69.4776	109.69	54.429	44.6804	63.2196	0.318827	-0.226916	0.000984684	-0.352708	1.5892e-06	-0.0815628	0.377803	-0.0180785	0.84444
279	PE(18:0_22:6)	2658.76	112.546	106.264	111.39	2302.4	137.661	134.139	128.86	0.0512919	0.0598777	0.101817	0.0269719	0.456299	0.0715571	0.165184	0.0957556	0.0652817
280	PE(40:7)	585.696	109.892	90.4776	106.198	534.491	117.058	118.033	120.739	0.143594	0.034335	0.492646	-0.0444194	0.375504	0.0577012	0.415347	0.115963	0.105073
281	PE(O-34:1)	126.07	112.339	118.837	118.724	100.234	137.135	151.873	142.744	0.456845	0.0388582	0.623922	0.0647449	0.414967	0.0865477	0.440823	0.0723322	0.51907
282	PE(O-16:0/18:2)	104.931	122.012	114.851	149.421	70.1194	193.057	189.176	195.917	0.617648	0.0699215	0.574518	0.0385234	0.756825	0.0822396	0.640399	0.110654	0.530016
283	PE(O-18:1/18:2)	17.0054	80.4399	99.9868	104.298	15.1939	80.0019	98.1696	100.143	0.941585	-0.0811344	0.307492	-0.00678969	0.931588	-0.00778327	0.944522	-0.024516	0.826542
284	PE(O-16:0/20:3)	120.698	109.162	103.384	115.939	90.3171	119.765	133.934	134.122	0.661105	0.00719095	0.937442	-0.0109747	0.904659	0.0491669	0.704545	0.0941186	0.468771
285	PE(O-16:0/20:4)	567.264	124.162	137.86	139.015	483.192	130.157	136.631	155.038	0.877928	0.0887893	0.387031	0.0816476	0.426091	0.0150276	0.917242	0.0428276	0.767215
286	PE(O-36:5)	107.367	608.293	628.613	698.236	60.7547	1171.15	1131.48	1158.94	0.61372	0.689579	0.000167045	0.719582	9.39987e-05	0.159164	0.50956	0.151488	0.530106
287	PE(O-16:0/22:4)	51.677	69.3237	72.5154	83.4297	53.7501	68.623	75.8596	81.5418	0.900942	-0.148828	0.00987471	-0.144066	0.0123253	-0.00749379	0.924289	0.00928994	0.90622
288	PE(O-18:0/20:4)	430.954	81.5754	92.0888	96.3565	382.188	101.313	103.729	115.406	0.436933	-0.0907144	0.254214	-0.0514447	0.51603	0.0960936	0.391731	0.0684147	0.541272
289	PE(O-38:5) (a)	800.765	99.7809	108.271	108.477	653.942	114.232	123.898	130.422	0.393747	-0.00874749	0.905616	0.0150233	0.838659	0.0881624	0.399762	0.0822125	0.432112
290	PE(O-38:5) (b)	153.986	260.981	290.873	259.314	117.968	398.297	395.898	368.409	0.568554	0.364924	0.00274609	0.423119	0.000619366	0.107219	0.515677	0.0945607	0.566269
291	PE(O-16:0/22:6)	572.89	195.555	200.52	195.77	434.326	231.643	258.232	227.85	0.801691	0.249968	0.020236	0.264411	0.0143454	0.0382317	0.796397	0.063773	0.667105
292	PE(O-18:0/22:5) (a)	169.229	93.2847	104.774	99.2905	138.964	121.664	126.612	125.626	0.215957	-0.0525033	0.374535	0.0174739	0.766779	0.116081	0.167447	0.0731198	0.381798
293	PE(O-18:0/22:6)	332.862	134.359	144.949	137.789	259.032	181.705	183.286	176.31	0.395021	0.108372	0.138194	0.15123	0.0405681	0.103062	0.315863	0.0883681	0.389159
294	PE(O-18:1/22:6)	255.506	152.767	164.112	160.915	160.024	212.257	241.171	208.888	0.327701	0.178154	0.0257956	0.21871	0.00685126	0.123498	0.265413	0.140365	0.206406
295	PE(P-15:0/20:4) (a)	33.6883	115.212	104.835	117.707	38.737	86.0439	77.763	108.729	0.468303	0.0648808	0.383856	0.00955213	0.897605	-0.11987	0.256545	-0.0997812	0.343982
296	PE(P-15:0/20:4) (b)	24.8294	76.1364	100.855	107.784	30.2331	80.4676	61.225	86.705	0.376972	-0.0986848	0.216434	0.00968505	0.902709	-0.0123873	0.911969	-0.237997	0.0376957
297	PE(P-15:0/22:6) (a)	98.9208	318.169	351.141	271.848	90.4364	239.809	256.738	257.218	0.469378	0.426493	0.00168578	0.441484	0.00119412	-0.144558	0.429958	-0.164057	0.37083
298	PE(P-15:0/22:6) (b)	44.7809	158.644	189.606	159.899	33.8628	179.706	182.675	161.809	0.821489	0.209353	0.00711794	0.264317	0.000866709	0.0140417	0.894642	-0.0553092	0.602383
299	PE(P-16:0/18:1)	586.318	85.0764	96.5835	94.2547	598.776	94.436	94.3819	101.753	0.54328	-0.0646503	0.115277	-0.0136094	0.737227	0.0506016	0.379287	-0.00900827	0.875156
300	PE(P-16:0/18:2)	2921.58	63.9096	67.4094	82.196	2210.18	85.41	84.7845	92.8827	0.284479	-0.168809	0.00527725	-0.161432	0.00744511	0.10064	0.224528	0.0869721	0.292987
301	PE(P-16:0/18:3)	56.9717	75.84	61.5914	84.4181	41.8041	173.43	116.864	152.291	0.125516	-0.106559	0.263406	-0.230085	0.0181709	0.177608	0.188543	0.260141	0.0564788
302	PE(P-16:0/20:3) (a)	404.743	58.0439	61.4156	75.0811	360.074	67.8554	67.0336	83.2649	0.197032	-0.212161	0.000177548	-0.184862	0.000902903	0.0800078	0.285204	0.0391761	0.599174
303	PE(P-16:0/20:3) (b)	51.7801	63.5986	63.9162	78.1054	51.6919	85.9883	75.2318	94.3416	0.156307	-0.199134	0.0135346	-0.17822	0.0262035	0.128041	0.249966	0.0341491	0.757523
304	PE(P-16:0/20:4)	7237.27	84.3549	84.869	91.3316	7980.08	88.8937	76.4709	96.558	0.66671	-0.0710489	0.170664	-0.0773574	0.136449	0.035917	0.62144	-0.0154947	0.831136
305	PE(P-16:0/20:5)	1049.21	312.024	332.394	315.766	621.881	626.827	569.372	549.888	0.0997297	0.520409	5.21319e-08	0.544032	1.83153e-08	0.24667	0.0368361	0.171092	0.143089
306	PE(P-16:0/22:4)	340.195	83.1034	77.9895	90.1201	708.066	55.8941	42.507	75.0466	0.00517977	-0.0743653	0.189141	-0.103673	0.0693635	-0.122528	0.127208	-0.196417	0.0162922
307	PE(P-16:0/22:5) (a)	1534.94	97.4839	109.298	102.623	1593.88	106.53	106.508	113.933	0.451609	-0.0128099	0.745587	0.0369948	0.350598	0.0597771	0.286839	-0.00107733	0.984597
308	PE(P-16:0/22:5) (n3)	165.622	81.0276	71.6322	85.2464	206.739	67.6372	58.8817	78.4129	0.110861	-0.0898397	0.0542674	-0.15159	0.00165746	-0.0671294	0.302692	-0.057414	0.377358
309	PE(P-16:0/22:6)	3454.87	134.721	147.221	132.812	3038.32	154.741	152.688	145.867	0.553722	0.129854	0.00282663	0.166629	0.000189691	0.0510526	0.386722	0.0101355	0.863069
310	PE(P-17:0/20:4)	375.459	79.4471	101.772	93.9716	453.808	75.4822	68.3616	89.8058	0.426395	-0.0855678	0.143864	-0.0132997	0.818422	-0.00805637	0.921649	-0.119075	0.15025
311	PE(P-15-MHDA/20:4)	650.333	72.9147	87.1783	87.033	675.434	74.7332	67.2233	87.0776	0.826221	-0.131454	0.0300612	-0.0613683	0.30223	0.0143376	0.863967	-0.0743613	0.376047
312	PE(P-15-MHDA/22:6)	194.804	128.345	153.847	131.1	178.241	131.485	129.846	133.001	0.925806	0.100675	0.0269435	0.187043	9.78596e-05	0.026032	0.678631	-0.0672473	0.286817
313	PE(P-17:0/22:6)	290.705	124.584	155.295	133.55	250.926	140.399	137.569	136.924	0.962163	0.108746	0.0209998	0.188642	0.000135807	0.0266745	0.681103	-0.0482615	0.458024
314	PE(P-18:0/18:1)	784.272	79.5203	92.263	90.9914	733.657	90.0673	88.3942	95.1368	0.545479	-0.0865957	0.022441	-0.03177	0.391541	0.0498223	0.342452	-0.0181582	0.728322
315	PE(P-18:0/18:2)	3130.41	55.2664	66.2861	75.8574	2461.11	74.4684	70.8829	80.8993	0.324036	-0.232154	9.11948e-05	-0.176808	0.00211743	0.0927558	0.234817	0.02901	0.708432
316	PE(P-18:0/18:3)	52.5822	71.5744	62.064	81.2586	38.2777	90.7023	72.097	90.0662	0.409162	-0.139348	0.0669476	-0.212618	0.00620717	0.0671501	0.526287	0.0783232	0.460159
317	PE(P-18:0/20:3) (a)	442.929	52.7873	58.9243	69.6373	399.673	61.8299	59.2338	73.5103	0.335188	-0.268354	1.87213e-06	-0.214846	7.41027e-05	0.068283	0.336333	0.00412026	0.953522
318	PE(P-18:0/20:3) (b)	80.639	58.0916	66.8216	71.5406	83.073	68.03	65.7727	81.9828	0.241783	-0.246195	0.000366687	-0.204247	0.00259245	0.0954526	0.299679	0.0408475	0.655748
319	PE(P-18:0/20:4)	8581.88	79.373	93.8451	91.0613	10268.3	78.3881	69.1664	87.0473	0.41573	-0.0912361	0.0799578	-0.0371137	0.470595	-0.00377255	0.958533	-0.0994581	0.17444
320	PE(P-18:0/20:5)	1861.71	278.729	383.135	295.626	1281.71	455.262	434.418	421.093	0.136235	0.45568	5.61009e-09	0.589704	3.68963e-12	0.210844	0.0258817	0.0562818	0.542665
321	PE(P-18:0/22:4)	263.74	91.6676	83.8241	96.1647	622.862	57.7179	41.7967	78.5151	0.00093829	-0.0484597	0.500229	-0.0777863	0.280931	-0.147048	0.151355	-0.223671	0.0312511
322	PE(P-18:0/22:5) (a)	646.119	96.2979	112.396	103.459	790.945	97.3072	88.2538	105.91	0.986574	-0.017193	0.726439	0.0540166	0.27428	0.0324926	0.640275	-0.0787035	0.260191
323	PE(P-18:0/22:5) (n3)	75.5466	77.6296	80.0755	84.1949	96.8361	66.1852	54.0962	77.1602	0.304756	-0.117786	0.0496733	-0.123393	0.0401293	-0.0589877	0.479571	-0.138246	0.10128
324	PE(P-18:0/22:6)	2599.51	119.449	147.119	124.303	2216.65	146.892	142.037	137.362	0.330886	0.083191	0.0183687	0.163576	1.50971e-05	0.0743412	0.129745	-0.0102256	0.833051
325	PE(P-18:1/18:1) (a)	496.106	83.3613	86.9317	89.2742	476.725	89.1934	93.9061	99.1032	0.330394	-0.0793848	0.0472203	-0.063703	0.108833	0.0467404	0.401012	0.0399368	0.472599
326	PE(P-18:1/18:1) (b)	79.2445	73.0712	85.475	85.4103	65.8134	85.1916	93.7701	97.0973	0.11115	-0.132638	0.00425565	-0.0619231	0.168157	0.0778627	0.219528	0.0518788	0.411357
327	PE(P-18:1/18:2) (a)	1615.61	58.9043	59.93	75.0867	1228.67	76.4517	79.7419	89.0874	0.104081	-0.218763	0.000232333	-0.20871	0.000412789	0.125184	0.114744	0.120252	0.129385
328	PE(P-18:1/18:2) (b)	317.142	49.1382	58.0094	71.1617	229.167	67.4623	70.6607	80.0055	0.227915	-0.275915	1.47387e-05	-0.227602	0.000237592	0.117527	0.154434	0.0771372	0.347174
329	PE(P-18:1/18:3)	37.1507	71.1439	70.9035	81.7794	24.5315	124.382	101.22	132.689	0.0722635	-0.165253	0.171039	-0.179574	0.137544	0.269435	0.115637	0.105491	0.533573
330	PE(P-18:1/20:3) (a)	151.17	79.6881	79.8279	87.6439	143.226	88.8629	81.8814	98.7308	0.191328	-0.0984722	0.0605395	-0.102189	0.0517633	0.0780913	0.286742	0.0286018	0.694973
331	PE(P-18:1/20:3) (b)	33.68	69.0368	90.3997	86.6986	35.1657	74.7235	75.1865	90.3591	0.920213	-0.155187	0.0236224	-0.0384372	0.565702	0.0434076	0.646267	-0.0665696	0.482153
332	PE(P-18:1/20:4) (a)	4168.74	76.6746	79.5025	86.3955	4032.1	81.4657	77.9748	93.4322	0.410663	-0.113202	0.0298312	-0.105758	0.0418035	0.0514762	0.475468	0.0236536	0.742479
333	PE(P-18:1/20:4) (b)	652.747	65.5983	76.4585	83.2236	640.627	66.5473	66.7423	80.7922	0.680775	-0.163029	0.00843374	-0.0950754	0.116004	-0.00414922	0.960829	-0.0632959	0.454992
334	PE(P-18:1/20:5) (a)	736.123	270.229	297.347	287.239	377.325	533.392	537.049	489.235	0.0539678	0.466755	1.16335e-07	0.513356	1.26478e-08	0.261844	0.0178272	0.197539	0.0704684
335	PE(P-18:1/20:5) (b)	125.119	252.132	322.869	248.748	82.1374	371.795	401.252	360.203	0.0698086	0.389801	7.1598e-07	0.496113	2.785e-09	0.196011	0.0492784	0.103734	0.29133
336	PE(P-18:1/22:4) (a)	60.9962	79.107	73.8008	83.7123	95.8667	61.6374	51.5023	78.2899	0.211281	-0.116689	0.021237	-0.135083	0.00819582	-0.0522273	0.455097	-0.0984962	0.161893
337	PE(P-18:1/22:5) (a)	428.458	95.255	98.532	97.5856	399.041	105.512	106.72	112.387	0.17831	-0.0271045	0.468924	-0.0086577	0.816629	0.0712286	0.181157	0.0509566	0.336639
338	PE(P-18:1/22:5) (n3)	55.6354	76.7688	72.7251	82.5245	59.0096	72.3989	66.8954	84.8713	0.809903	-0.130685	0.0213834	-0.154974	0.00691553	0.00871111	0.911287	0.0159174	0.838702
339	PE(P-18:1/22:6) (a)	2448.92	120.68	128.921	121.684	1839.79	155.552	163.846	149.546	0.0367241	0.089327	0.0176404	0.115059	0.00266795	0.102956	0.0509183	0.107432	0.0419872
340	PE(P-18:1/22:6) (b)	440.19	106.682	126.084	112.875	341.565	133.657	146.105	131.128	0.0587806	0.0335591	0.34182	0.109111	0.00299797	0.0907967	0.0722998	0.0503636	0.313376
341	PE(P-19:0/20:4) (a)	43.0831	81.746	126.297	101	47.278	80.8927	69.3571	90.0316	0.352572	-0.0830361	0.21028	0.0207785	0.752131	-0.0112079	0.904076	-0.155057	0.100033
342	PE(P-19:0/20:4) (b)	38.721	94.8075	116.585	102.926	50.7014	78.0852	66.1404	85.3515	0.023395	-0.0176348	0.752714	0.0138568	0.804434	-0.0875133	0.271599	-0.171558	0.0340494
343	PE(P-20:0/18:1)	116.527	82.9846	93.7655	92.029	121.331	92.3832	94.0968	101.522	0.452496	-0.074574	0.0805232	-0.0248508	0.554904	0.0485648	0.415302	0.00632267	0.915263
344	PE(P-20:0/18:2)	183.559	69.7724	75.9554	81.2961	175.047	83.0908	79.1438	87.3685	0.307103	-0.155169	0.000578861	-0.116448	0.00809089	0.0619067	0.304748	0.0139263	0.816505
345	PE(P-20:0/20:4)	371.228	98.1104	105.585	102.403	625.424	77.4039	67.4829	93.849	0.153345	-0.0174235	0.753259	0.0232746	0.674673	-0.0492764	0.530204	-0.140828	0.0768628
346	PE(P-20:0/22:6)	205.214	136.497	146.649	131.458	198.19	144.119	145.275	137.375	0.707732	0.136815	2.08056e-05	0.167154	5.5051e-07	0.0185844	0.653668	-0.00360922	0.930496
347	PE(P-20:1/20:4)	206.82	73.9229	92.1873	87.8101	222.022	83.2812	67.0531	99.0274	0.616491	-0.129138	0.0922201	-0.0922319	0.225902	0.0787756	0.462461	-0.0166743	0.876081
348	PE(P-20:1/22:6)	141.265	109.763	134.195	122.94	103.575	153.577	146.543	147.618	0.206582	0.0593672	0.320876	0.118607	0.0506054	0.126689	0.136602	0.0589898	0.484423
349	LPE(16:0) [sn2]	241.157	122.461	116.903	120.646	292.548	95.3452	105.41	102.978	0.07725	0.0911399	0.051616	0.0747053	0.108442	-0.114753	0.0819346	-0.0383977	0.555164
350	LPE(16:0) [sn1]	843.747	112.797	114.173	113.155	1002.68	93.7404	103.902	102.34	0.197794	-		-		-		-
351	LPE(17:0) [sn2]	43.2496	104.784	111.332	109.784	39.5839	93.5345	109.287	102.157	0.346586	0.0202966	0.759657	0.0502151	0.450204	-0.0780326	0.406992	-0.0262985	0.779235
352	LPE(17:0) [sn1]	69.2509	101.603	104.106	109.566	66.0413	89.7668	101	98.3299	0.397125	0.0166999	0.782188	0.0298058	0.621996	-0.0711281	0.406498	-0.0390622	0.647696
353	LPE(18:0) [sn2]	325.168	115.395	112.089	114.341	396.533	93.2554	101.074	98.8469	0.148817	0.0571762	0.211398	0.0596768	0.19241	-0.0989426	0.127673	-0.052604	0.41409
354	LPE(18:0) [sn1]	985.128	111.394	111.807	111.122	1174.95	94.8278	101.512	98.9771	0.183112	0.0418816	0.316054	0.0531846	0.20434	-0.074853	0.206488	-0.0484679	0.411188
355	LPE(18:1) [sn2]	337.412	105.22	115.759	110.701	432.006	93.238	93.8205	100.832	0.392047	0.0221826	0.770453	0.0435773	0.566982	-0.070223	0.514382	-0.0762577	0.479076
356	LPE(18:1) [sn1]	790.98	103.037	112.165	108.342	1034.74	90.1747	91.1724	100.304	0.449612	0.0101298	0.901148	0.0247861	0.761276	-0.0719868	0.533294	-0.0648902	0.574268
357	LPE(18:2) [sn2]	793.366	79.3659	73.6345	87.5356	875.375	75.8203	77.0538	85.1546	0.813692	-0.106998	0.13479	-0.133019	0.0645972	-0.0306637	0.759336	0.0207669	0.835596
358	LPE(18:2) [sn1]	1648.3	79.178	73.368	86.7114	1830.95	77.3794	76.7486	87.2968	0.94245	-0.111921	0.135557	-0.143352	0.057649	-0.0117369	0.910884	0.0378143	0.718558
359	LPE(20:4) [sn2]	480.505	81.2466	79.8855	87.2017	568.858	78.5154	74.9436	83.4626	0.440419	-0.0918011	0.0158649	-0.105557	0.00598319	-0.0136824	0.793512	-0.0251257	0.63103
360	LPE(20:4) [sn1]	747.77	84.6523	80.3205	89.2609	865.754	73.7923	75.8996	82.3228	0.347778	-0.0721494	0.0498571	-0.102557	0.00621745	-0.0596159	0.245836	-0.0196116	0.700909
361	LPE(22:6) [sn2]	392.798	128.717	129.586	121.413	369.542	141.312	148.762	137.905	0.11877	0.0987182	0.00329219	0.112631	0.000923899	0.0551454	0.228397	0.0669619	0.144949
362	LPE(22:6) [sn1]	729.292	131.448	136.968	125.43	684.92	139.288	149.426	137.569	0.403399	0.109062	0.00431948	0.13364	0.000600329	0.0316802	0.541899	0.0493485	0.343337
363	LPE(P-16:0)	72.3226	111.504	120.766	117.771	95.6528	94.5911	95.8618	104.787	0.338878	0.0519462	0.335447	0.0975754	0.0736909	-0.0592575	0.436444	-0.107292	0.161689
364	LPE(P-18:0)	106.88	104.108	123.244	111.243	137.385	87.8944	91.2789	98.9844	0.289075	0.0176535	0.71507	0.0963965	0.0504226	-0.0617991	0.367824	-0.122934	0.0766553
365	LPE(P-18:1)	28.87	105.232	120.64	110.349	34.3923	103.516	98.8167	115.773	0.981025	0.00747161	0.897344	0.0813404	0.164227	0.0168544	0.836973	-0.0686024	0.403848
366	LPE(P-20:0)	14.8164	113.943	124.928	116.462	18.0162	103.968	105.148	104.75	0.519027	0.0206858	0.649074	0.101225	0.029549	-0.0032663	0.959437	-0.0926588	0.153289
367	PI(32:0)	120.058	96.9235	103.102	104.315	115.416	106.5	99.6777	123.37	0.750892	-0.0456683	0.56674	0.0272632	0.732087	0.0562226	0.617859	-0.00986852	0.930136
368	PI(16:0_16:1)	192.333	81.5417	75.7649	90.6175	197.661	80.0902	82.6822	93.613	0.905416	-0.103389	0.163131	-0.113812	0.125504	-0.0375121	0.718028	0.0383746	0.711839
369	PI(34:0)	211.339	106.508	118.927	111.985	205.152	114.538	116.574	130.614	0.748652	0.0212205	0.712226	0.0870433	0.134391	0.0361541	0.656864	-0.00293891	0.971164
370	PI(34:1)	1614.88	103.272	102.212	105.894	1647.54	98.1923	105.061	105.575	0.830348	0.0140581	0.776669	0.0170202	0.731322	-0.0348867	0.618948	0.00881679	0.89986
371	PI(35:1) (a)	22.9119	59.8418	74.9962	139.532	19.6695	42.7133	53.2349	89.0113	0.473716	-0.150647	0.236561	-0.0327434	0.795633	-0.086294	0.629619	-0.0963154	0.590498
372	PI(35:1) (b)	49.9366	111.374	107.679	110.649	44.2752	108.288	129.64	121.443	0.528103	0.0356015	0.498632	0.038539	0.464056	0.00344617	0.962975	0.0771185	0.301496
373	PI(17:0_18:2) (a)	8.10335	97.9223	110.414	108.073	7.69144	91.1597	103.515	97.1105	0.521466	-0.0515023	0.442119	0.0675259	0.3146	-0.0159923	0.865605	-0.0689605	0.466642
374	PI(17:0_18:2) (b)	40.0307	103.837	92.1386	105.494	44.4049	86.4683	91.0304	95.4542	0.467236	-0.00275505	0.957249	-0.0356828	0.488544	-0.0527346	0.469285	0.00895597	0.901939
375	PI(36:1)	2997.51	121.069	128.56	122.893	2909.58	123.298	131.065	126.717	0.778833	0.0929453	0.0493774	0.113818	0.0171116	0.00239426	0.970878	0.0105752	0.871916
376	PI(36:2) (a)	385.985	126.189	135.971	128.27	416.316	123.2	110.003	127.208	0.803015	0.102006	0.158555	0.1192	0.100655	-0.0281834	0.780911	-0.061566	0.544061
377	PI(36:2) (b)	3964.89	119.491	113.381	115.897	4270.98	110.361	108.387	110.416	0.691859	0.0659962	0.141431	0.050749	0.256053	-0.0399943	0.524936	-0.00729514	0.907499
378	PI(18:1_18:2)	368.059	107.088	106.665	109.878	414.79	101.061	88.7832	101.465	0.57302	0.0230482	0.735738	-0.00212277	0.975188	-0.0459652	0.634309	-0.0595286	0.538187
379	PI(16:0_20:3) (a)	371.729	74.3495	70.6553	82.6984	391.488	74.1896	75.6586	84.4061	0.659663	-0.144965	0.0103936	-0.169613	0.00303728	0.0171428	0.824698	0.0535965	0.489541
380	PI(16:0_20:3) (b)	70.987	73.0397	66.5771	82.3166	71.7324	101.556	76.8382	98.5849	0.249059	-0.146607	0.0419777	-0.174784	0.0162046	0.0792403	0.428791	0.0626727	0.530946
381	PI(16:0_20:4)	1351.88	96.337	86.9919	98.1933	1537.92	88.8572	85.5487	91.615	0.386574	-0.0273301	0.532639	-0.056348	0.201101	-0.0416185	0.501784	-0.0200588	0.745713
382	PI(37:4) (a)	10.8599	86.8562	82.98	98.3979	10.1087	81.2192	91.559	89.5406	0.400387	-0.0572935	0.376005	-0.0409809	0.525791	-0.0562306	0.538137	-0.0228998	0.801725
383	PI(37:4) (b)	72.9046	107.156	91.7877	106.719	81.5319	88.5812	94.7235	94.3922	0.143268	0.0330872	0.439244	-0.0232263	0.58659	-0.0888496	0.145015	-0.00970234	0.872218
384	PI(37:6)	13.2778	192.531	201.287	176.96	11.068	193.56	217.018	190.753	0.890529	0.262031	0.000651045	0.280131	0.000297922	0.00380459	0.970358	0.0239513	0.815089
385	PI(18:0_20:2)	185.728	81.3237	77.4554	89.7773	186.555	84.0013	84.0531	93.0008	0.654183	-0.0912573	0.0765073	-0.112461	0.0303379	0.000333605	0.996288	0.0645542	0.36995
386	PI(18:0_20:3) (a)	2300.05	75.1664	75.1794	82.9447	2564.82	76.1475	72.4048	82.0258	0.850363	-0.116977	0.00606773	-0.13151	0.00224161	-0.0179401	0.757249	-0.00300873	0.958638
387	PI(18:0_20:3) (b)	1261.64	70.524	69.528	82.2715	1282.24	69.1812	69.3478	79.2768	0.455547	-0.134156	0.00137318	-0.135519	0.00123986	-0.0201017	0.721001	-0.0300073	0.594254
388	PI(18:0_20:4)	16975.6	115.039	110.619	111.072	20597.3	98.7603	98.1764	99.3073	0.0353437	0.0587482	0.0225068	0.0468591	0.0661991	-0.0696851	0.0538064	-0.0588396	0.101649
389	PI(38:5) (a)	489.134	110.596	104.341	108.596	605.64	92.5795	91.6386	95.239	0.0743597	0.0340314	0.395364	0.0175281	0.66071	-0.0679932	0.231521	-0.0590716	0.297741
390	PI (38:5) (b)	395.018	143.681	130.781	132.012	414.36	135.379	141.283	130.621	0.887902	0.136563	0.00219351	0.120339	0.00640634	-0.0152439	0.79984	0.0176766	0.768769
391	PI(38:6)	284.318	149.661	141.659	141.754	275.051	155.116	157.884	148.032	0.634359	0.165164	0.000579275	0.153864	0.00124019	0.0157275	0.805549	0.0469391	0.463594
392	PI(39:6) (a)	2.52965	157.531	295.164	221.323	4.80304	122.256	79.1076	176.903	0.547741	0.117302	0.433406	0.36838	0.0165448	0.020321	0.923319	-0.301706	0.15714
393	PI(39:6) (b)	8.67184	170.505	161.5	159.177	9.0623	144.437	175.329	151.867	0.687678	0.222526	0.000107942	0.211539	0.000211009	-0.0552091	0.464154	0.0452861	0.547851
394	PI(18:0_22:4)	256.775	79.7801	77.0097	85.1935	279.014	71.4486	78.2196	81.967	0.539447	-0.103491	0.00724246	-0.11316	0.00353673	-0.0472437	0.370403	0.00960843	0.854892
395	PI(20:0_20:4)	43.7495	107.64	106.989	110.602	55.0214	98.7983	88.259	107.689	0.733905	0.0206364	0.714509	0.0306858	0.586784	0.00186492	0.981338	-0.0648243	0.417716
396	PI(18:0_22:5) (a)	565.279	147.658	146.503	135.217	513.793	154.556	168.198	144.057	0.412897	0.157302	1.82273e-05	0.167269	6.50588e-06	0.0144206	0.76	0.0494623	0.29716
397	PI(18:0_22:5) (b)	165.941	101.291	88.4928	101.051	200.303	89.538	85.2187	94.9354	0.526159	0.00679345	0.888435	-0.0512404	0.292654	-0.0660952	0.336696	-0.0312878	0.648086
398	PI(18:0_22:6)	780.566	156.743	155.539	144.433	728.467	163.742	172.829	152.696	0.646354	0.189224	1.03089e-06	0.197912	4.16109e-07	0.00685979	0.887144	0.0353615	0.465583
399	LPI(18:0) [sn2]	8.64777	113.52	94.1742	117.537	9.31047	107.015	91.7687	121.8	0.808631	0.0241432	0.801976	-0.0525574	0.585546	0.0546502	0.688261	0.0223103	0.869808
400	LPI(18:0) [sn1]	31.4756	118.525	114.565	119.538	36.7811	102.536	101.939	103.873	0.258701	0.0784086	0.186702	0.0558573	0.344813	-0.0807283	0.334422	-0.0527014	0.527496
401	LPI(18:1) [sn2]	10.3416	80.8612	102.231	99.1046	7.69098	126.046	166.61	135.918	0.0198384	-0.0841016	0.256996	0.00710935	0.923172	0.165651	0.116576	0.191073	0.0714037
402	LPI(18:1) [sn1]	43.0539	96.6136	113.788	108.027	32.6617	132.587	134.141	137.08	0.102901	0.00161321	0.978704	0.0706359	0.245697	0.126324	0.143706	0.0618528	0.470419
403	LPI(18:2) [sn2]	15.5341	93.3	85.7856	104.801	11.9024	131.479	132.165	127.405	0.158641	-0.0147442	0.816062	-0.0553822	0.383951	0.115444	0.201384	0.171863	0.059622
404	LPI(18:2) [sn1]	60.5004	93.7578	99.2492	103.346	54.321	120.935	113.793	117.087	0.256596	-0.0289362	0.648492	-0.0020642	0.974031	0.0942858	0.295734	0.0563576	0.530516
405	LPI(20:4) [sn2]	28.2869	112.766	118.372	114.475	29.6898	108.887	115.152	112.301	0.734879	0.0620904	0.160733	0.0754386	0.089833	-0.0242481	0.695873	-0.0110849	0.85809
406	LPI(20:4) [sn1]	105.671	103.588	104.481	104.637	94.5569	112.774	118.656	111.811	0.339163	0.0162418	0.657901	0.0191182	0.602343	0.0259559	0.616898	0.0531907	0.307229
407	PS(36:1)	784.002	129.351	136.032	159.803	2442.24	74.2219	57.4316	113.995	0.00400774	0.103831	0.344349	0.179218	0.10567	-0.164518	0.289945	-0.30811	0.0506004
408	PS(36:2)	95.4424	138.978	141.035	155.274	263.17	79.8529	64.0087	116.22	0.00214192	0.111793	0.286596	0.164388	0.119528	-0.157355	0.288845	-0.265377	0.0766239
409	PS(38:3)	318.971	113.137	119.833	140.921	889.961	70.8213	54.4455	106.573	0.00487295	0.039546	0.708597	0.108379	0.307908	-0.13262	0.377021	-0.279152	0.0664754
410	PS(38:4)	589.742	119.742	126.093	146.753	1675.41	78.7421	57.1934	108.602	0.000742934	0.0676436	0.517651	0.12805	0.223169	-0.132699	0.370408	-0.286091	0.056959
411	PS(38:5)	1.14373	60.601	126.483	452.406	2.18031	62.095	66.8226	515.266	0.556351	-0.0159377	0.961227	-0.0157751	0.961622	-0.3379	0.467306	-0.112814	0.807809
412	PS(40:5)	71.5856	135.848	150.757	154.299	190.205	83.7429	68.8164	115.465	0.00181927	0.139515	0.126654	0.198934	0.0313536	-0.155583	0.226366	-0.285681	0.0289424
413	PS(40:6)	75.6308	149.422	162.75	157.541	157.366	115.458	94.5368	141.428	0.130984	0.172804	0.0392841	0.230232	0.00686439	-0.0661021	0.569522	-0.18654	0.112452
414	PG(34:1)	0.568004	140.663	46.2254	465.863	0.614011	38.6612	128.352	334.016	0.909969	-0.018311	0.935622	-0.269885	0.237133	-0.0319456	0.920628	0.422754	0.191093
415	PG(34:2)	51.3412	91.295	77.9271	96.6925	49.6025	91.2541	101.05	97.7105	0.682882	-0.0430357	0.459173	-0.0986179	0.0935701	-0.0100546	0.902412	0.0901875	0.274266
416	PG(36:2)	45.2037	86.5997	89.3352	93.397	59.7595	75.8224	71.9301	82.7784	0.154066	-0.0691333	0.273881	-0.059489	0.345682	-0.0845902	0.343075	-0.110559	0.216738
417	CE(14:0)	3725.66	122.413	137.482	120.233	2627.87	159.932	194.572	372.76	0.142611	0.0300358	0.727427	0.13364	0.125175	0.275794	0.0271771	0.253822	0.041306
418	CE(15:0)	6671.6	111.553	115.685	109.326	5593.91	121.511	137.219	122.044	0.234554	0.0335977	0.350534	0.0544342	0.13311	0.0494952	0.330994	0.0781816	0.127303
419	CE(16:0)	102746	109.333	116.621	108.818	104222	106.54	108.79	106.53	0.583892	0.035534	0.0544384	0.0655849	0.000655404	-0.00599548	0.81518	-0.0270557	0.294052
420	CE(16:1)	20827.7	95.5337	115.909	107.184	15499.7	120.289	152.841	142.428	0.172414	-0.020885	0.673882	0.0773271	0.123347	0.127529	0.0735546	0.119075	0.0941018
421	CE(16:2)	240.062	155.506	185.296	152.944	153.59	217.441	274.355	270.053	0.0896058	0.144152	0.0252137	0.273876	5.99539e-05	0.238922	0.00933431	0.203476	0.0254772
422	CE(17:0)	12868.7	98.8464	109.59	101.001	11768.7	99.5619	112.802	103.737	0.671212	-0.0210445	0.505069	0.0397673	0.210427	0.0175423	0.693987	0.00200094	0.964177
423	CE(17:1)	8750.81	91.4698	102.027	96.7094	7658.24	103.637	122.542	109.079	0.198083	-0.044601	0.16704	0.0112536	0.724981	0.0545539	0.230926	0.0685503	0.133837
424	CE(18:0)	19326.2	96.9032	112.012	101.788	19174.1	100.309	113.912	105.262	0.482604	-0.0244265	0.436912	0.0461625	0.144859	0.0287614	0.517063	0.0051399	0.907638
425	CE(18:1)	342565	95.6017	103.484	99.0145	316206	105.684	113.342	106.022	0.0803366	-0.0198083	0.354106	0.0115518	0.587852	0.0378645	0.211993	0.0397892	0.190031
426	CE(18:2)	592377	96.7968	104.366	99.6519	560973	102.486	106.758	103.254	0.220557	-0.0191156	0.400104	0.0174743	0.441514	0.0234634	0.464808	0.00969016	0.762231
427	CE(18:3)	34542.4	83.3424	89.6697	91.4766	26194.4	126.429	118.934	122.387	0.00295165	-0.0808742	0.0819633	-0.0391572	0.394181	0.175308	0.00893438	0.123486	0.0610172
428	CE(20:1)	571.748	96.7079	104.038	99.9034	557.287	99.3234	114.684	103.947	0.401176	-0.0186507	0.565172	0.0133316	0.680723	0.0126534	0.782329	0.0329738	0.472521
429	CE(20:3)	22350.2	75.0216	78.6583	82.5316	22794.9	80.9438	79.8175	87.2301	0.38499	-0.125573	0.000241098	-0.109722	0.00112681	0.0371096	0.412413	0.0191437	0.671648
430	CE(20:4)	138416	111.875	124.179	113.787	128341	117.687	122.479	119.652	0.565668	0.045496	0.185512	0.0942565	0.00761616	0.0332735	0.490744	0.00451374	0.925344
431	CE(20:5)	45316.1	351.46	431.551	337.292	26797	553.452	630.674	542.003	0.0696773	0.524932	1.20935e-11	0.643047	1.5236e-14	0.2455	0.00566809	0.163616	0.0597005
432	CE(22:0)	96.472	83.8958	117.759	98.838	110.419	86.0919	97.4698	97.8523	0.939086	-0.115503	0.130922	0.044702	0.554967	0.0142639	0.893862	-0.0681885	0.524408
433	CE(22:1)	116.534	124.832	136.722	122.268	147.079	95.3091	107.245	120.201	0.761008	0.0794572	0.161659	0.130864	0.0233401	-0.0401973	0.613576	-0.043551	0.58439
434	CE(22:4)	696.461	84.1243	87.8655	89.0084	727.394	85.6842	84.0376	91.0557	0.655652	-0.079857	0.00336562	-0.0645936	0.0161113	0.0199002	0.589806	-0.00128637	0.972159
435	CE(22:5) (a)	1245.64	153.233	196.357	151.184	952.471	204.703	243.644	196.896	0.0226614	0.17687	2.44252e-05	0.284656	1.04131e-09	0.136724	0.014138	0.0956791	0.0812436
436	CE(22:5) (b)	612.737	97.0393	106.512	108.433	710.203	99.4862	97.3822	110.252	0.994177	-0.00250071	0.963936	0.0400034	0.47066	0.0157363	0.84058	-0.0366962	0.63932
437	CE(22:6)	27371.7	175.97	228.125	173.414	18691.4	218.643	283.367	226.926	0.144616	0.231699	1.41861e-05	0.345143	3.27897e-09	0.120267	0.083481	0.110343	0.11144
438	CE(24:0)	78.4837	92.471	117.239	112.079	93.1871	80.0212	83.8485	99.2911	0.664681	-0.118795	0.519565	0.00604793	0.97379	-0.214046	0.412524	-0.106903	0.681576
439	CE(24:1)	113.378	104.59	125.835	110.076	122.313	97.4682	109.657	107.575	0.697439	0.00312102	0.953017	0.0931414	0.083306	-0.0316005	0.673425	-0.0508791	0.498021
440	CE(24:4)	74.3987	86.3277	90.7019	92.8055	80.8565	82.5774	83.4024	89.2313	0.406029	-0.0617103	0.0377411	-0.0423555	0.1492	-0.0171135	0.677349	-0.0357293	0.3864
441	CE(24:5)	121.41	139.869	162.557	143.886	94.4247	193.583	191.791	177.876	0.152093	0.15683	0.00125899	0.211693	2.76758e-05	0.123186	0.0633494	0.0688746	0.293466
442	CE(24:6)	42.6279	106.688	142.273	122.045	38.9478	131.473	131.032	163.743	0.187192	0.0333616	0.557266	0.165721	0.00502541	0.171024	0.0371005	0.0337259	0.674563
443	COH	856661	100.085	105.982	101.339	848138	105.209	112.327	105.551	0.0322115	-0.00146446	0.933158	0.0211415	0.229349	0.0189043	0.445256	0.0266404	0.283432
444	AcylCarnitine(12:0)	404.575	64.2923	66.2294	85.0941	255.766	93.6254	112.977	119.028	0.0235379	-0.167467	0.0951513	-0.219504	0.030296	0.178992	0.204511	0.254244	0.0738145
445	AcylCarnitine(14:0)	102.285	78.2792	70.1898	88.2493	73.5261	101.259	117.103	114.92	0.0107678	-0.0844251	0.161949	-0.144676	0.0186123	0.111688	0.190243	0.212632	0.0146744
446	AcylCarnitine(14:1)	410.576	67.7392	67.1245	88.4343	299.16	92.9431	108.163	113.074	0.045833	-0.150653	0.1365	-0.200515	0.0493897	0.157252	0.269362	0.211829	0.138723
447	AcylCarnitine(14:2)	162.878	72.4954	74.7521	90.141	129.423	94.6161	108.131	110.179	0.0572476	-0.129918	0.164138	-0.17329	0.0654668	0.132015	0.315199	0.155087	0.238936
448	AcylCarnitine(15:0) (a)	12.0182	87.1054	82.1433	95.6105	6.08465	133.904	165.199	155.917	0.0137893	-0.0683047	0.333718	-0.0899135	0.204752	0.200831	0.0477634	0.317875	0.00230673
449	AcylCarnitine(15:0) (b)	5.3558	86.4528	84.7415	89.1166	4.26013	106.52	121.887	116.879	0.0191175	-0.0815872	0.0937429	-0.0716999	0.139525	0.114493	0.0962288	0.159497	0.0221248
450	AcylCarnitine(16:0)	373.344	90.9114	86.0284	93.6881	358.532	94.7975	102.724	104.123	0.245047	-0.0389603	0.312809	-0.0625205	0.10807	0.0295255	0.587225	0.0819034	0.135895
451	AcylCarnitine(16:1)	113.293	76.2678	73.9899	89.47	90.7853	95.996	106.034	111.567	0.0839105	-0.106087	0.163627	-0.131009	0.0869732	0.113447	0.290188	0.152228	0.157663
452	AcylCarnitine(17:0) (a)	13.2331	59.0956	57.6921	571.943	7.71791	52.5694	124.709	703.614	0.538072	0.0664665	0.85348	-0.133545	0.710738	-0.171985	0.73554	0.513729	0.315197
453	AcylCarnitine(17:0) (b)	7.32236	96.4623	92.8943	98.063	6.34945	102.216	119.202	109.745	0.25963	-0.0233199	0.664653	-0.0481278	0.37244	0.0278896	0.713847	0.119125	0.121522
454	AcylCarnitine(18:0)	128.508	83.8875	90.3273	91.0787	114.843	103.814	111.733	106.226	0.0387124	-0.0721137	0.0565743	-0.0478421	0.201311	0.0810446	0.127197	0.0930297	0.0810828
455	AcylCarnitine(18:1)	465.287	89.7373	86.2064	93.7254	423.764	101.157	105.859	106.148	0.182712	-0.0554859	0.229613	-0.0727358	0.117166	0.0674844	0.300608	0.096781	0.139892
456	AcylCarnitine(18:2)	143.881	92.3904	86.746	93.1373	136.482	102.219	97.5064	106.769	0.276103	-0.0465505	0.298504	-0.0693296	0.123969	0.0590321	0.350693	0.0600041	0.342888
457	DG(14:0_16:0)	0.1	100	100	100	2.32804	4.29545	4.29545	93.2095	0.340893	1.76351e-16	1	1.49097e-17	1	-0.217371	0.226408	-0.217371	0.226408
458	DG(16:0_16:0)	0.1	100	100	100	0.1	100	100	100		5.47134e-33	0.906923	5.47134e-33	0.906923	8.34092e-32	0.154282	1.69279e-32	0.770306
459	DG(16:0_16:1)	129.349	38.3476	44.2375	15884.9	228.112	19.6377	60.4835	13760.7	0.632049	-0.61255	0.343788	-0.0439511	0.9456	-0.470297	0.606133	-0.69577	0.446308
460	DG(14:0_18:2)	241.497	83.2592	77.1238	100.406	329.125	56.0652	70.7737	77.771	0.627133	-0.378245	0.099153	-0.283428	0.213866	0.129151	0.686713	0.117741	0.713069
461	DG(16:0_18:1)	10741	69.0816	60.9021	83.8693	13612.3	62.6587	69.0621	75.8485	0.362396	-0.133131	0.128177	-0.201377	0.0233177	-0.120989	0.324956	-0.0213009	0.861772
462	DG(16:1_18:1)	2177.01	58.4581	53.7321	79.7644	2756.57	56.8924	61.0861	72.6127	0.683933	-0.241208	0.0498752	-0.261878	0.0338426	-0.15998	0.350459	-0.000812467	0.9962
463	DG(16:0_18:2)	2403.32	72.1048	63.5087	84.9673	3156.23	58.7464	60.9397	73.6754	0.210718	-0.109071	0.0770728	-0.17899	0.00466277	-0.108442	0.210286	-0.0594876	0.489542
464	DG(18:0_18:1)	2893.14	57.1312	64.8996	101.683	4191.73	64.751	69.317	88.017	0.807443	-0.1755	0.743125	-1.17844	0.0315079	-0.209595	0.781939	0.530102	0.484799
465	DG(18:1_18:1)	28905.9	68.8173	62.9615	84.0019	36252.7	70.3269	66.7627	78.3696	0.718319	-0.145442	0.0534543	-0.185724	0.0147577	-0.0379046	0.717015	-0.0254288	0.807816
466	DG(18:0_18:2)	1265.65	68.2759	69.8381	85.7942	1655.2	61.5105	64.9069	80.3932	0.556979	-0.153734	0.101696	-0.142437	0.128691	-0.0359623	0.783839	-0.0734299	0.575855
467	DG(18:1_18:2)	12839.7	72.6949	66.475	83.4168	16747.5	66.5078	63.4306	77.408	0.720238	-0.144667	0.0229745	-0.193879	0.00280097	-0.0127352	0.884475	-0.0297764	0.734186
468	DG(18:2_18:2)	2419.93	77.3281	71.0886	89.1579	3357.85	63.8614	61.5552	81.5908	0.70287	-0.123413	0.111926	-0.196827	0.0128415	0.00453522	0.966628	-0.02419	0.823459
469	DG(18:1_18:3)	1114.47	75.8964	69.0103	85.3864	1626.62	62.4964	57.705	79.5243	0.840949	-0.155063	0.0440608	-0.191159	0.014006	-0.0102485	0.923479	-0.0468162	0.661117
470	DG(16:0_20:4)	388.236	98.8339	94.6491	100.05	590.221	59.8989	69.61	79.0722	0.0106444	-0.0109049	0.878116	-0.0450631	0.527039	-0.182817	0.0736243	-0.107744	0.286681
471	DG(18:1_20:3)	1874.48	61.1442	50.0026	73.6427	2223.6	60.0431	56.1259	74.6243	0.866935	-0.20171	0.00230766	-0.285326	3.52154e-05	-0.0114073	0.898315	0.0351602	0.693872
472	DG(18:0_20:4)	571.056	103.784	110.668	108.453	837.549	90.9073	84.5479	96.6118	0.0704798	0.0226794	0.6092	0.0526818	0.237715	-0.0539699	0.390805	-0.126417	0.0479354
473	DG(18:1_20:4)	1789.48	101.261	97.9051	103.069	2676.44	74.6554	77.4211	85.3706	0.043581	0.00644664	0.895474	-0.00454596	0.926182	-0.122693	0.0816337	-0.108555	0.122179
474	DG(16:0_22:5)	7.88849	1.26767	9.81206	261.696	4.52102	36.4037	313.176	2198.89	0.329959	-0.266668	0.373711	-0.0961333	0.747609	0.225331	0.594129	0.374616	0.376875
475	DG(18:2_20:4)	988.627	103.039	93.8764	103.758	1582.55	67.9381	69.9971	84.9859	0.0269285	0.00908778	0.867586	-0.014997	0.783262	-0.117601	0.131465	-0.11524	0.139212
476	DG(16:0_22:6)	300.606	182.758	223.922	230.674	229.736	245.033	286.724	239.614	0.476043	0.276574	0.000836579	0.374359	1.41751e-05	0.0783628	0.479612	0.0517301	0.640263
477	TG(48:0) [NL-16:0]	3263.74	90.6586	81.4286	100.851	3123.87	66.9337	92.8756	103.243	0.584089	-0.0491366	0.717218	-0.130223	0.339038	-0.162681	0.397888	0.0407463	0.831747
478	TG(48:1) [NL-18:1]	16238.2	80.8942	71.9097	92.9011	15718.1	70.0574	89.8354	90.6723	0.870711	-0.11619	0.333966	-0.188638	0.119523	-0.0749805	0.658115	0.0762887	0.65255
479	TG(48:2) [NL-14:1]	1769.87	75.4463	74.797	95.5226	2021.9	57.4791	73.5809	85.669	0.375223	-0.133291	0.253397	-0.149623	0.200575	-0.139733	0.395798	-0.0187806	0.908812
480	TG(48:2) [NL-16:0]	9945.33	76.0198	67.5246	90.8276	10493.9	60.8992	72.1409	82.0511	0.458235	-0.122228	0.250702	-0.185031	0.0846546	-0.120433	0.421962	0.00587818	0.968634
481	TG(48:2) [NL-16:1]	7291.78	67.809	62.7412	91.6121	7629.87	60.8214	74.8595	83.2711	0.550151	-0.130946	0.198057	-0.176196	0.0853509	-0.170397	0.235692	0.0291164	0.838331
482	TG(48:2) [NL-18:1]	12429.2	72.9064	59.5031	92.1971	12925.7	77.9177	85.6743	92.0421	0.805638	-0.155963	0.227475	-0.232474	0.0745434	-0.0513719	0.777132	0.130858	0.471874
483	TG(48:3) [NL-16:1]	831.618	70.2284	63.7385	96.9088	868.03	65.2773	74.3217	86.6816	0.651823	-0.122664	0.209273	-0.152596	0.119879	-0.118529	0.38895	0.0188354	0.89071
484	TG(48:3) [NL-18:2]	4554.34	76.4059	58.1085	94.7505	4838.2	81.832	73.2108	86.9355	0.983243	-0.140786	0.234949	-0.215939	0.0711204	-0.039215	0.813791	0.0771111	0.643519
485	TG(49:1) [NL-15:0]	1553.76	85.0017	80.0427	91.9662	1472.33	79.2915	118.447	99.5144	0.877802	-0.0800909	0.372742	-0.132594	0.142761	-0.0805171	0.525502	0.129026	0.310498
486	TG(49:1) [NL-16:0]	2713.98	91.0653	85.7371	98.2894	2471.59	74.1618	111.671	96.0727	0.631023	-0.0488373	0.641294	-0.130409	0.216516	-0.158409	0.287496	0.0975796	0.510851
487	TG(49:1) [NL-18:1]	2799.81	89.1592	78.2817	95.2427	2457.33	74.9981	119.828	96.089	0.842237	-0.0683568	0.490547	-0.155224	0.121056	-0.134189	0.33963	0.135981	0.333278
488	TG(50:0) [NL-18:0]	4700.46	84.0596	92.1968	103.344	4476.05	74.7306	101.67	104.209	0.60467	-0.061874	0.621131	-0.0959459	0.444216	-0.097039	0.583723	-0.00236529	0.989327
489	TG(50:1) [NL-14:0]	729.395	97.4549	106.85	109.776	644.406	97.2889	152.036	130.315	0.27902	-0.0712023	0.599275	-0.0523869	0.698874	0.0309301	0.871619	0.147885	0.441033
490	TG(50:1) [NL-18:1]	33548.4	81.5687	76.3667	88.5221	36089.5	68.7435	79.5925	81.3609	0.271734	-0.077699	0.27051	-0.14186	0.0472419	-0.120663	0.226864	-0.00185439	0.985073
491	TG(50:2) [NL-18:0]	573.721	90.8388	96.8387	102.987	467.843	99.2483	126.344	116	0.34281	-0.0557699	0.59883	-0.0391608	0.711629	0.0300898	0.840741	0.0908638	0.544644
492	TG(50:2) [NL-18:1]	53159.5	74.3383	68.9864	85.4883	54594.1	77.4352	82.4825	85.0416	0.968034	-0.124047	0.0763509	-0.162774	0.0214407	-0.0385893	0.692262	0.0511949	0.599749
493	TG(50:2) [NL-18:2]	12642	85.8191	73.7298	89.1649	12867.9	72.4622	78.9906	84.7856	0.448779	-0.0563757	0.305854	-0.135804	0.0160566	-0.0881682	0.258035	0.0205089	0.791236
494	TG(50:3) [NL-14:1]	730.008	75.9256	78.3552	90.689	796.809	75.7883	90.697	93.5432	0.800103	-0.116208	0.133932	-0.10574	0.171815	-0.0158104	0.884063	0.0576524	0.595395
495	TG(50:3) [NL-16:1]	8310.96	67.3623	58.2517	83.657	8929.62	68.0736	68.8887	80.4349	0.703994	-0.138661	0.0513463	-0.195191	0.00704674	-0.0937621	0.344382	0.0150012	0.879229
496	TG(50:3) [NL-18:1]	7812.86	76.7742	68.6502	88.3031	8194.71	80.4959	82.2151	87.1438	0.85835	-0.116389	0.0946697	-0.158644	0.0243431	-0.00435289	0.964246	0.0513306	0.597589
497	TG(50:4) [NL-14:0]	3321.98	84.6611	75.3484	94.9008	3594.03	75.733	77.2754	88.4563	0.95971	-0.103419	0.25374	-0.153454	0.0928665	0.00458046	0.971299	0.0445168	0.72674
498	TG(51:0) [NL-16:0]	182.666	88.7171	123.243	110.355	160.179	79.9787	145.782	116.754	0.868631	-0.0419592	0.738042	-0.0931678	0.458704	-0.128676	0.469228	0.150464	0.397851
499	TG(51:1) [NL-18:1]	1676.86	77.9901	79.1828	90.4443	1668.96	71.771	104.373	92.6081	0.774743	-0.101928	0.307049	-0.168039	0.0950938	-0.118647	0.399698	0.0814821	0.562284
500	TG(51:2) [NL-15:0]	2838.34	83.7889	69.5428	88.7208	2800.94	84.2375	101.946	92.3762	0.736628	-0.0794343	0.246584	-0.16495	0.0185202	-0.0561508	0.560495	0.124402	0.200126
501	TG(51:2) [NL-16:0]	3835.08	75.1505	73.5352	86.7113	3771.84	73.2012	85.1858	86.0761	0.757475	-0.116147	0.133419	-0.161475	0.038909	-0.0798519	0.461775	0.0446238	0.680316
502	TG(51:2) [NL-18:1]	9518.11	78.8368	69.48	86.8898	9261.16	78.2134	93.0563	87.5623	0.981065	-0.103359	0.144283	-0.168479	0.019303	-0.0706617	0.476693	0.0896271	0.367462
503	TG(52:1) [NL-18:0]	17231	84.5408	98.4742	99.5984	17038.2	85.1345	101.101	98.3846	0.711986	-0.0628728	0.503488	-0.0550187	0.558046	-0.0509964	0.700768	-0.0131456	0.921037
504	TG(52:2) [NL-16:0]	104437	83.4099	78.5002	89.8993	106514	87.4521	88.4377	89.331	0.964113	-0.0704483	0.130136	-0.107063	0.0233884	-0.0238233	0.714442	0.0376136	0.563859
505	TG(52:3) [NL-16:1]	15051.7	76.501	76.644	89.096	14725.6	88.5787	92.2338	92.9633	0.509148	-0.102844	0.0866526	-0.109967	0.0675199	0.0156152	0.851919	0.0725067	0.387771
506	TG(52:3) [NL-18:2]	82367.5	86.1912	76.4049	89.0958	81311.2	88.4498	87.7011	91.4808	0.55831	-0.0626908	0.0726734	-0.116481	0.00130528	0.00318554	0.947735	0.0507974	0.298513
507	TG(52:4) [NL-16:0]	35313.3	81.0111	70.8512	86.5474	38365.8	77.0659	73.7555	84.5893	0.92927	-0.0878642	0.0364811	-0.15315	0.000465552	-0.0102018	0.86065	0.0230985	0.691211
508	TG(52:4) [NL-18:1]	23995.3	75.1987	68.9891	84.1462	24229.3	78.396	81.33	85.252	0.714428	-0.117493	0.0207927	-0.168069	0.00127394	0.00136876	0.984388	0.0700799	0.318836
509	TG(53:2) [NL-17:0]	2817.66	76.2161	72.5379	86.2276	3002.87	77.6693	87.1266	86.9432	0.998601	-0.113096	0.108377	-0.156121	0.0284291	-0.0492919	0.616603	0.061927	0.529643
510	TG(54:0) [NL-18:0]	165.171	96.0769	231.069	132.982	150.947	109.467	191.499	126.363	0.980172	0.00156556	0.988074	0.0738985	0.48157	0.00903015	0.95139	0.0316401	0.830894
511	TG(54:1) [NL-18:1]	2053.68	87.0725	159.878	123.472	1953.97	108.032	148.809	124.789	0.776994	-0.0553712	0.65182	0.0293471	0.810847	0.0425563	0.806143	-0.0113343	0.947873
512	TG(54:2) [NL-18:0]	15534.3	83.9977	97.3505	96.9786	15911.3	100.302	104.304	104.038	0.407033	-0.0625983	0.362632	-0.0344515	0.615327	0.0358853	0.711149	0.0258946	0.789235
513	TG(54:3) [NL-18:1]	17121.6	85.4801	87.7671	91.7091	19598.4	87.12	86.3799	97.0814	0.541404	-0.0745995	0.244215	-0.0889322	0.166262	0.0144584	0.872353	0.0395658	0.660439
514	TG(54:4) [NL-18:0]	3431.11	85.2535	86.3962	93.4134	3297.7	93.256	88.5302	96.4965	0.569437	-0.0691007	0.196114	-0.0744852	0.164056	0.0386718	0.606407	0.0182996	0.807191
515	TG(54:4) [NL-18:2]	8909.09	84.8761	80.1368	88.3298	10281.8	86.9693	87.372	94.1814	0.435255	-0.0863198	0.164893	-0.122781	0.0504156	0.0362983	0.676944	0.054104	0.535026
516	TG(54:5) [NL-18:1]	19809.4	83.4229	83.6817	86.3388	22149.5	79.1169	77.3338	90.9412	0.587112	-0.111662	0.0776663	-0.135911	0.0330149	0.0467768	0.595974	0.0221976	0.801135
517	TG(54:6) [NL-18:2]	2642.24	93.3459	90.3331	91.2987	3066.35	78.0231	76.5444	93.1876	0.985946	-0.0813551	0.243016	-0.0972596	0.164024	0.0167794	0.863896	-0.0117361	0.904559
518	TG(56:6) [NL-20:4]	2729.51	93.545	90.0493	95.0919	2570.93	99.8122	104.466	103.91	0.104789	-0.0331211	0.396062	-0.0515123	0.189106	0.0302514	0.58282	0.0794833	0.152579
519	TG(56:8) [NL-20:4]	756.929	99.7331	96.3297	100.412	899.528	82.4173	89.2383	95.355	0.4049	-0.00874592	0.844653	-0.0119797	0.78843	-0.0515032	0.416011	-0.00672109	0.915193
520	TG(58:8) [NL-22:6]	2373.61	176.883	217.435	219.509	1253.93	372.942	405.862	326.369	0.0690725	0.312297	5.2198e-05	0.403349	6.03107e-07	0.218953	0.0329121	0.188301	0.0649958

## Sheet: Descriptives
	Table of descriptives: describing the lipid concentrations at baseline, percent changes, and AUCs, in each treatment arm.
		Fish Oil					Krill Oil
	lipids	Baseline	15d %ch	30d %ch	AUC	relAUC	Baseline	15d %ch	30d %ch	AUC	relAUC
	Cer(d18:0/20:0)	58.4537	115.454	112.782	1945.15	116.241	85.9447	83.9388	90.0862	2307.38	100.807
	Cer(d18:0/22:0)	404.148	99.3769	106.837	12293.9	102.713	473.025	109.979	105.144	15081.3	109.978
	Cer(d18:0/24:0)	807.219	98.4921	102.498	24185.2	100.995	942.734	105.087	99.8376	28989.9	105.952
	Cer(d18:0/24:1)	449.183	97.6577	99.9981	13317.6	103.202	495.543	98.2623	106.025	14961	104.482
	Cer(d18:1/16:0)	224.018	97.9143	100.94	6666.25	99.3589	238.75	97.1723	101.836	7094.12	99.2205
	Cer(d18:1/18:0)	60.476	94.9993	91.3337	1729.61	97.5342	64.0827	85.6914	101.19	1790.66	98.4547
	Cer(d18:1/20:0)	210.29	93.7566	97.6042	6073.97	97.4293	248.825	88.2669	94.6225	6926.46	94.4206
	Cer(d18:1/22:0)	2054.54	87.8646	92.3716	56720.9	92.9839	2244.39	96.4854	101.561	66411.2	99.6858
	Cer(d18:1/24:0)	7526.47	84.202	90.2018	202428	90.8425	7928.37	94.8176	97.7309	230339	98.4495
	Cer(d18:1/24:1)	2666.87	91.882	91.3911	75036.6	95.4566	2716.51	90.1317	107.883	79080.3	98.0307
	HexCer(d18:1/16:0)	1443.92	103.655	110.003	45192.4	105.329	1344.46	102.12	116.096	42384.5	106.399
	HexCer(d18:1/18:0)	71.6178	94.4812	103.994	2110.7	100.203	62.7198	111.708	120.877	2089.94	114.001
	HexCer(d18:1/20:0)	51.5528	92.9068	101.974	1499.36	96.9502	41.1888	132.931	138.807	1559	126.29
	HexCer(d18:1/22:0)	456.718	101.705	116.274	14375.8	106.501	465.356	113.276	126.698	15819.2	113.235
	HexCer(d18:1/24:0)	1134.26	98.2526	117.63	35230.4	107.227	1105.93	114.695	123.654	37577.5	114.507
	HexCer(d18:1/24:1)	580.512	108.929	120.34	19078.5	111.832	549.441	115.936	132.81	19148.6	115.661
	Hex2Cer(d18:1/16:0)	6384.12	102.234	105.797	196439	102.102	6368.81	103.079	115.337	201331	106.767
	Hex2Cer(d18:1/18:0)	133.883	92.1084	107.23	3930.6	100.965	127.733	88.8339	102.889	3645.72	97.1856
	Hex2Cer(d18:1/20:0)	74.375	94.5706	110.52	2229.36	101.848	112.705	75.404	74.1568	2746.89	86.3966
	Hex2Cer(d18:1/22:0)	287.825	100.666	105.922	8791.32	103.102	401.959	82.3079	81.9379	10447.5	93.1396
	Hex2Cer(d18:1/24:0)	598.846	92.9759	105.779	17594	98.6472	753.281	90.1439	88.6098	20841.3	96.6793
	Hex2Cer(d18:1/24:1)	962.22	96.1399	101.916	28447.7	97.9687	1026.67	91.3859	98.8978	29388.6	94.8898
	Hex3Cer(d18:1/16:0)	896.596	93.2944	99.9975	25995.9	97.0954	859.164	93.1064	103.689	25124.2	98.4497
	Hex3Cer(d18:1/18:0)	507.425	97.2494	98.5529	14958.3	97.6419	499.552	86.2413	94.6871	13756.5	95.1851
	Hex3Cer(d18:1/20:0)	49.3408	102.494	110.175	1536.33	110.581	53.442	99.8213	98.4237	1595.51	110.977
	Hex3Cer(d18:1/22:0)	182.577	101.113	97.4606	5473.02	102.489	200.759	101.102	102.648	6095.83	101.09
	Hex3Cer(d18:1/24:0)	143.71	95.8755	100.742	4230.4	98.5814	160.21	97.0414	89.9682	4614.67	98.6808
	Hex3Cer(d18:1/24:1)	569.093	92.5097	105.208	16655.7	98.3371	595.866	89.1706	99.6264	16891.3	95.754
	GM3(d18:1/16:0)	737.946	96.1158	100.752	21750.1	98.8048	737.251	90.3685	102.58	21195	96.0417
	GM3(d18:1/18:0)	298.101	93.1509	102.724	8697.68	97.1051	263.661	94.4742	115.077	7989.44	103.431
	GM3(d18:1/20:0)	97.9632	93.4203	103.665	2869.14	99.4744	98.9336	101.473	104.016	3019.67	104.094
	GM3(d18:1/22:0)	487.47	91.4114	101.975	14068.3	96.7771	546.075	92.3971	98.1879	15685.3	97.0193
	GM3(d18:1/24:0)	246.486	95.1519	113.64	7467.48	102.367	305.83	86.2098	91.9996	8358.78	91.7904
	GM3(d18:1/24:1)	535.366	92.0748	98.7359	15373.8	96.3302	514.254	98.6968	100.933	15363.1	99.0533
	GM1(d18:1/16:0)	30.4002	84.8859	89.4265	818.978	91.8807	31.4849	84.9289	94.3736	860.085	92.4107
	GM1(d18:1/18:0)	7.16624	97.7612	92.9076	208.769	119.396	3.84956	166.453	104.532	155.167	378.964
	GM1(d18:1/24:0)	4.63865	46.2636	106.835	104.148	4900.55	3.76573	107.911	164.147	135.558	841.065
	Sulfatide (d18:1:/16:0(OH))	33.0124	104.061	116.039	1050.2	107.066	33.0304	109.854	114.462	1075.56	112.294
	Sulfatide (d18:1:/16:0)	28.365	102.944	122.763	911.902	109.888	25.0662	124.706	134.359	909.471	126.612
	Sulfatide (d18:1:/24:0(OH))	12.7328	111.733	132.798	435.715	118.162	13.6608	124.96	133.252	495.037	130.29
	Sulfatide (d18:1:/24:0)	8.94298	112.468	137.419	310.112	124.206	8.94086	129.527	131.408	328.887	126.18
	Sulfatide (d18:1:/24:1(OH))	20.0419	109.595	126.997	670.684	116.656	20.2831	115.996	117.075	683.135	130.055
	Sulfatide (d18:1:/24:1)	22.4907	104.235	119.965	722.687	110.432	19.8024	132.637	139.279	749.355	126.304
	SM(d17:1/14:0)	230.283	99.4438	99.0104	6872.19	98.9006	212.097	104.554	113.642	6724.8	105.744
	SM(d18:0/14:0)	288.916	99.7078	100.572	8667.2	98.8781	271.255	106.689	119.357	8803.62	110.959
	SM(d18:1/14:0)/SM(d16:1/16:0)	9512.86	98.9273	103.127	286086	100.092	9002.53	105.449	111.695	285331	104.929
	SM(d18:2/14:0)	826.513	94.908	99.3019	24120.8	97.1081	786.632	102.747	109.283	24470.8	105.006
	SM(d17:1/16:0)	4965.5	94.5284	99.0868	144549	97.3629	4653.71	98.9376	105.335	140732	101.138
	SM(d18:0/16:0)	5657.79	104.982	106.482	176712	104.821	5675.26	104.539	111.359	178957	106.344
	SM(d18:1/16:0)	103060	100.206	106.522	3.1454e+06	101.816	100511	102.977	108.302	3.1228e+06	104.478
	SM(d18:2/16:0)	13839.8	98.3399	101.496	413301	99.6344	13975.5	96.9509	101.411	414351	99.8932
	SM(34:3)	92.9579	99.4607	102.351	2797.61	100.416	86.4534	105.391	114.072	2754.76	105.581
	SM(d16:1/19:0)	694.779	130.801	131.766	25708.6	124.458	609.581	129.595	142.721	22946.7	124.102
	SM(d18:1/17:0)/SM(d17:1/18:0)	6017.74	96.0046	102.891	178230	99.1396	5695.45	96.6338	106.164	170621	100.09
	SM(d18:2/17:0)	450.689	106.91	110.627	14347	105.726	418.449	107.493	118.551	13606	108.41
	SM(35:2) (b)	89.9445	86.9973	92.1203	2469.75	92.0841	92.4523	81.3219	92.0658	2459.53	90.0962
	SM(d18:1/18:0)/SM(d16:1/20:0)	19516.5	94.6045	103.562	574914	99.0296	18441.5	102.01	115.609	580394	106.585
	SM(d18:2/18:0)	9607.2	94.2886	96.9551	277792	97.4277	9087.96	93.0832	105.597	267025	101.609
	SM(36:3)	683.364	95.5706	96.959	19891	97.938	628.833	95.6327	113.662	19097.4	102.203
	SM(37:2)	463.003	148.669	158.156	19289.6	140.469	431.255	140.119	154.188	17285.5	135.194
	SM(d18:1/20:0)/SM(d16:1/22:0)	13889	94.0564	98.6821	402913	96.7498	13838.7	101.249	107.407	425443	102.129
	SM(d18:2/20:0)	5888.03	95.3259	99.1651	172144	97.7375	5678.74	100.223	109.034	174400	102.798
	SM(d16:1/23:0)/SM(d17:1/22:0)	4813.67	94.0819	99.5293	139967	96.4911	4441.11	101.684	110.87	137976	103.022
	SM(d18:0/22:0)	293.506	123.803	125.217	10408.2	124.019	390.339	92.1169	103.147	11340.8	108.777
	SM(d18:1/22:0)/SM(d16:1/24:0)	23556.8	93.0607	104.033	689310	99.2544	24342.8	106.336	102.665	758285	108.425
	SM(d16:1/24:1)	6329.23	98.5804	103.292	190092	101.834	6243.7	96.0664	104.132	185562	100.533
	SM(d18:2/22:0)	13738.3	93.6623	97.6525	396671	96.4105	13539	100.131	106.875	413419	102.135
	SM(d18:1/23:0)/SM(d17:1/24:0)	15183.1	100.578	104.383	461800	101.617	15077.7	100.507	108.035	462564	102.257
	SM(d17:1/24:1)	4550.08	101.198	100.997	137660	101.519	4236.66	96.6249	108.397	127623	102.273
	SM(d18:2/23:0)	5744.64	98.4984	103.359	172493	99.7475	5495.28	97.6836	108.162	166313	101.485
	SM(d18:1/24:0)	24095.9	97.0109	104.461	720137	100.304	26014	101.833	104.561	796474	102.142
	SM(d18:1/24:1)	38611.1	103.404	106.578	1.1971e+06	104.109	40976.9	97.9737	104.348	1.23022e+06	100.8
	SM(d18:2/24:0)	10542.5	96.7738	102.446	313106	98.8037	10496.6	100.016	110	322795	103.043
	PC(28:0)	175.335	86.3154	71.8832	4530.4	111.258	172.912	96.5493	80.8594	4849.65	121.474
	PC(14:0_16:0)	1666.69	95.3	95.2967	48237.7	98.4595	1544.92	105.008	103.99	47970.3	110.208
	PC(31:0) (a)	537.643	74.3902	79.1913	13224.9	84.6837	423.003	92.4692	94.0005	12021.9	100.142
	PC(31:0) (b)	374.932	104.935	99.6238	11514.9	101.384	345.972	103.609	116.411	10992.3	108.475
	PC(16:0_16:0)	7784.06	105.991	106.267	244176	105.574	8136.04	103.847	107.681	253463	104.259
	PC(32:1)	13284.4	73.2077	77.0752	322303	84.8204	13479.7	76.5713	81.7083	338526	87.3183
	PC(32:2)	2645.97	77.1813	73.8099	65125.2	84.5717	2467.32	90.4813	85.3709	67789.5	96.0172
	PC(33:0)	424.753	94.0094	100.76	12385.1	97.7315	368.518	100.38	117.003	11546.5	102.86
	PC(33:1)	2273.98	82.0795	84.9567	59541.2	88.626	2115.74	89.6702	101.495	60431.2	97.1545
	PC(33:2)	2344.86	81.5441	77.0606	59820.2	84.4461	2111.08	87.406	93.7533	58355.3	94.1617
	PC(16:0_18:0)	1313.43	107.852	117.505	42674.5	110.156	1504.94	107.976	108.891	47952.1	110.442
	PC(16:0_18:1)	137358	85.2884	92.5692	3.74107e+06	92.0842	133829	94.9476	100.363	3.9171e+06	98.2917
	PC(16:0_18:2)	322081	87.1303	88.4148	8.76081e+06	91.0618	322068	92.1143	91.5576	9.07716e+06	94.3665
	PC(16:1_18:2)	2631.39	71.0892	70.8881	61785	79.7875	2345.36	81.697	88.2083	61847.7	89.2773
	PC(16:0_18:3) (a)	6254.32	72.2291	74.5569	149642	83.4355	5358.27	90.6185	90.7066	149473	96.5927
	PC(16:0_18:3) (b)	2660.14	68.9288	67.7133	60964.7	80.7182	2893.76	87.4189	73.6665	75636.5	90.7223
	PC(14:0_20:4)	562.682	95.6831	102.81	16634.7	100.072	570.951	104.279	101.763	17570.5	107.701
	PC(34:5)	82.5253	306.823	368.44	6697.46	295.459	63.2833	462.476	492.855	7203.88	456.701
	PC(15-MHDA_18:1)	2111.43	79.888	81.9551	54115.7	87.8309	1805	89.883	101.427	51604	94.8116
	PC(17:0_18:1)	3632.39	89.9086	97.4464	102778	95.5975	3599.67	92.3935	107.305	105855	98.1412
	PC(15-MHDA_18:2)	6261.97	79.1733	77.6309	157791	85.3243	5358.83	87.4442	94.0487	148280	91.8349
	PC(17:0_18:2)	7818.25	89.6613	91.2632	217300	92.4663	7797.39	89.8499	96.0575	219745	94.2737
	PC(17:1_18:2)	342.921	87.8	88.5253	9364.96	93.3099	300.281	102.682	107.074	9288.54	102.611
	PC(15:0_20:3)	973.652	75.4774	72.742	23637.6	81.3578	959.891	87.5717	87.0199	26072.8	91.0283
	PC(15:0_20:4)	520.986	97.947	91.4849	15136.4	99.2599	500.895	96.6826	109.601	15138.3	101.548
	PC(35:5)	92.2534	313.876	330.328	7320.86	291.525	60.5481	446.9	549.289	7007.33	429.141
	PC(36:0)	132.072	107.305	112.448	4230.17	108.675	157.873	103.741	101.183	4838.77	107.986
	PC(18:0_18:1)	21692.6	89.3153	100.566	616931	96.0641	21210.2	98.3718	109.771	646670	102.034
	PC(18:1_18:1)	9559.48	87.9165	91.8912	263644	95.3111	9153.94	94.4467	100.831	267563	98.4776
	PC(18:0_18:2)	138231	86.6634	91.6393	3.78373e+06	92.2687	135157	96.9757	97.479	3.96783e+06	98.2807
	PC(18:1_18:2)	33529.7	81.5916	83.3907	871540	86.9492	32390	93.0828	89.9199	913606	95.1464
	PC(16:0_20:3) (a)	44410	69.8212	70.1636	1.03189e+06	78.1892	47304	70.4635	73.0884	1.11407e+06	79.9617
	PC(16:0_20:3) (b)	2731.49	60.593	62.9265	58203.8	74.7672	2827.18	72.0141	66.2517	65791.3	78.9158
	PC(18:2_18:2)	14714.1	77.0128	86.0506	375292	87.3357	14382.6	92.3929	86.65	400665	95.7052
	PC(16:0_20:4)	102215	93.2673	93.299	2.91186e+06	96.192	107088	90.757	92.6791	3.00538e+06	94.8348
	PC(16:1_20:4)	805.431	91.9381	94.0978	22832.4	97.4078	753.394	104.357	115.656	23978.8	106.137
	PC(16:0_20:5)	15374	307.95	353.594	1.23318e+06	295.56	10829.1	465.408	515.938	1.25624e+06	420.54
	PC(14:0_22:6)	387.601	146.489	159.45	16059.1	143.581	304.479	203.011	228.754	16779.3	183.504
	PC(15-MHDA_20:4)	1045.25	95.1886	89.6175	29789.1	97.1384	1004.34	94.4982	98.508	29188.9	96.0338
	PC(17:0_20:4)	1102.52	107.525	102.11	34494.4	106.724	1171.29	96.0503	101.765	34599.7	99.4717
	PC(15:0_22:6)	373.105	141.483	145.837	14797.4	136.189	299.011	158.858	192.978	13695.3	150.82
	PC(18:0_20:3)	14209.5	66.6394	69.6317	322815	77.2671	15249.4	68.5978	71.9384	353559	78.34
	PC(18:1_20:3)	3196.4	76.3291	79.1017	79532.7	83.9992	3604.24	74.5304	79.6742	88863.1	84.7681
	PC(38:4) (b)	3939.39	68.0975	71.2614	90839.3	79.1572	4142.95	77.074	79.798	103764	84.1216
	PC(18:0_20:4)	39326.2	93.6559	99.1459	1.13984e+06	97.1362	40925.4	97.0034	101.107	1.21276e+06	101.167
	PC(38:5) (a)	16138	106.925	115.633	519825	108.252	15895.6	112.524	123.578	534839	112.683
	PC(38:5) (b)	10365.5	240.115	273.88	663993	224.665	8881.95	297.266	330.113	682564	257.759
	PC(38:6) (a)	5358.38	145.482	156.446	219993	137.803	4885.23	166.466	185.136	226455	158.534
	PC(16:0_22:6)	58545	132.741	141.55	2.22632e+06	128.054	49357.3	162.399	178.46	2.23314e+06	151.606
	PC(18:2_20:5)	379.989	280.033	361.732	29120.4	276.232	286.939	418.179	450.587	29847.7	404.619
	PC(16:1_22:6)	531.405	120.72	129.088	18753	122.506	433.246	153.885	184.779	19254	149.223
	PC(38:7) (c)	183.57	118.512	127.488	6395.28	117.389	153.77	149.432	169.541	6555.28	140.916
	PC(39:5) (a)	126.031	118.499	125.759	4374.12	120.421	100.795	141.258	159.214	4095.28	131.936
	PC(39:5) (b)	177.216	137.319	149.275	6963.45	133.69	160.205	154.036	175.841	7015.91	146.209
	PC(15-MHDA_22:6)	447.458	131.26	131.713	16586.1	127.216	346.542	152.135	178.558	15148.1	141.652
	PC(17:0_22:6)	457.767	155.164	162.516	19667.2	150.589	400.894	162.481	193.153	18584.9	154.321
	PC(18:0_22:4)	821.1	60.2452	62.5242	17428.7	72.8999	897.422	62.4717	61.3493	19269.4	72.8945
	PC(20:0_20:4)	170.519	99.0598	101.639	5112.47	99.9232	216.814	91.3962	87.1229	6015.21	96.8664
	PC(18:0_22:5) (n3)	4688.66	114.514	138.515	164411	118.726	4252.44	140.783	151.862	170128	135.738
	PC(18:0_22:5) (n6)	555.759	79.5206	80.6278	14158.1	88.6935	695.209	74.1707	72.7422	16741.5	82.8117
	PC(18:0_22:6)	11989.9	142.142	157.566	487253	136.986	10572.9	162.794	185.596	484651	157.953
	PC(40:7) (a)	199.602	81.3881	85.9216	5220.07	88.2395	220.35	82.5423	86.5059	5810.47	91.9406
	PC(18:1_22:6) (a)	3279.54	111.625	115.512	107920	110.056	3149.93	115.116	132.34	109280	117.67
	PC(18:1_22:6) (b)	782.695	136.251	135.146	29800	128.105	671.65	141.661	175.426	28146.2	136.521
	PC(40:8)	642.552	110.653	123.753	21448.1	113.452	629.342	127.223	128.709	22805.2	122.664
	PC(O-16:0/16:0)	1339.99	97.2971	107.322	40392.3	101.67	1355.6	97.3428	104.635	40598.9	100.325
	PC(O-32:1)	401.134	154.687	172.572	17507.8	151.994	371.017	137.096	164.052	14977.3	136.882
	PC(O-32:2)	25.3299	1349.41	1426.34	8026.7	1405.26	22.9231	1353.43	1353.7	7152.99	1342.62
	PC(O-34:1)	2495	82.2402	84.6918	65338.8	88.5842	2306.7	89.8744	101.131	65893	97.0795
	PC(O-34:2)	2977.47	97.3881	102.126	88632.2	112.834	2512.45	122.413	119.655	87524.1	122.506
	PC(O-34:4)	110.125	780.426	867.791	20885	794.319	103.736	543.669	625.663	14105.5	577.903
	PC(O-35:4)	78.7022	177.782	205.164	3900.05	177.856	81.3175	143.959	153.394	3301.36	159.135
	PC(O-36:0)	36.2187	96.5537	110.827	1097.25	103.812	61.1217	76.1944	75.7407	1504.19	95.6928
	PC(O-18:0/18:1)	5919.5	86.209	91.641	161629	92.6412	5561.74	91.5415	105.345	162025	96.9975
	PC(O-18:1/18:2)	1357.56	82.7931	85.2841	35724.5	91.9582	1192.97	91.9254	101.167	34448.5	99.1259
	PC(O-16:0/20:3)	881.233	82.2329	84.5089	23064.6	91.5992	860.165	83.1795	86.8759	22788	92.3142
	PC(O-16:0/20:4)	12530.2	102.019	105.174	384561	103.763	13062.5	94.2559	97.5331	378205	100.822
	PC(O-36:5)	4321.54	87.9989	95.1227	120286	92.8517	4489.69	88.3025	90.4312	123591	94.6208
	PC(O-18:0/20:4)	2332.04	86.3596	88.0584	63101	91.9197	2385.76	84.5256	85.6052	63459.4	91.0403
	PC(O-38:5)	4828.44	97.5729	104.303	144654	101.189	5150.15	90.3155	96.4211	145640	96.6186
	PC(O-16:0/22:6)	2020.33	196.388	215.448	107313	182.95	1667.1	210.854	227.974	93734.3	202.112
	PC(O-40:5)	699.229	94.9491	99.6257	20427.5	97.9637	679.133	97.2761	103.937	20297	101.715
	PC(O-18:0/22:6)	964.916	134.423	151.155	37631.8	132.94	786.801	153.886	171.528	34184.5	147.536
	PC(O-40:7) (a)	809.514	144.049	163.922	33515.1	140.185	683.948	148.579	174.176	29307.2	146.579
	PC(O-40:7) (b)	1081.74	100.1	110.715	33337.8	103.001	1082.67	100.462	111.385	33479.6	103.722
	PC(P-16:0/14:0)	70.1167	94.6871	104.582	2071.72	98.1384	64.7199	104.693	119.49	2081.76	110.642
	PC(P-16:0/16:0)	924.786	94.0389	104.328	27216.8	99.2799	858.043	105.414	112.556	27246.1	106.947
	PC(P-16:0/16:1)	220.101	93.9001	96.7051	6347.25	97.6073	201.984	101.057	111.375	6263.88	108
	PC(P-16:0/18:1)	1698.95	89.4619	99.5675	48227.8	94.9606	1567.5	99.1465	106.736	47616.1	102.499
	PC(P-16:0/18:2)	4934.85	77.4221	89.5018	127447	88.9321	4295.88	92.5893	95.6004	122684	97.8287
	PC(P-16:0/18:3)	348.921	82.4839	99.4073	9535.36	97.5628	286.115	98.8754	102.983	8599.2	103.93
	PC(P-15:0/20:4) (a)	19.9261	113.348	152.825	716.624	145.486	27.0131	82.0994	80.4032	698.159	128.746
	PC(P-15:0/20:4) (b)	31.1185	93.2095	127.107	965.123	110.647	36.406	83.5651	84.959	961.362	100.55
	PC(P-18:1/18:1)	294.801	85.2961	94.1341	8064.14	93.6416	254.336	94.4429	102.829	7472.03	99.7093
	PC(P-18:0/18:2)	869.197	76.0305	91.8323	22418.3	89.2715	743.629	87.6107	91.9012	20475.2	94.7973
	PC(P-36:3)	1346.87	79.4825	88.8624	35135.9	88.3207	1277.58	85.1277	89.8054	34500.5	93.1981
	PC(P-16:0/20:4)	4393.52	89.6199	97.6821	124201	94.3681	4511.85	90.5621	93.1252	126642	96.9114
	PC(P-16:0/20:5)	776.623	267.961	378.519	59087.9	269.914	555.391	398.947	416.165	54736.2	373.295
	PC(P-17:0/20:4)	145.4	99.8774	118.482	4560.87	106.254	158.674	94.8466	100.704	4645.94	105.422
	PC(P-15-MHDA/20:4)	354.31	93.569	110.765	10573.6	101.312	353.957	97.1314	98.3253	10422	104.187
	PC(P-18:0/20:4)	867.212	91.3146	103.934	25142.4	97.7995	900.02	86.7292	90.98	24600.1	95.7322
	PC(P-38:5) (a)	2508.34	110.192	122.936	83399.9	110.832	2289.44	118.992	127.381	79906.8	120.94
	PC(P-38:5) (b)	296.71	172.416	235.79	15146.1	171.889	277.957	176.488	181.836	13233.8	171.619
	PC(P-16:0/22:6)	830.603	126.305	153.822	31548.3	127.05	734.381	144.857	152.522	29865.7	141.667
	PC(P-20:0/20:4)	673.715	95.468	100.253	19766.2	98.2496	656.279	97.6881	104.241	19669.5	102.048
	PC(P-18:0/22:5)	320.113	115.299	129.201	11039.1	115.257	282.604	126.32	138.966	10419.7	124.904
	PC(P-18:0/22:6)	253.006	127.52	159.107	9756.16	129.032	213.416	139.653	151.653	8498.64	137.255
	PC(P-18:1/22:6)	263.639	115.546	142.538	9365.06	118.429	215.669	137.746	156.645	8607.43	136.105
	LPC(14:0) [sn2]	223.728	98.8979	95.2684	6595.46	100.302	208.742	99.2361	110.474	6402.31	107.454
	LPC(14:0) [sn1]	874.062	97.0319	96.4501	25600	99.5661	836.417	98.0632	108.926	25409.4	106.93
	LPC(15:0) [sn2]	155.7	101.477	98.4002	4686.81	101.015	150.99	88.7131	109.938	4386.6	98.6168
	LPC(15:0) [sn1]	482.549	104.115	98.0176	14702.6	102.478	467.506	91.32	109.809	13760.4	98.9213
	LPC(16:0) [sn2]	12772.3	106.923	104.884	401112	106.326	13768.5	93.6633	104.07	404172	99.1727
	LPC(16:0) [sn1]	48226.9	106.477	107.681	1.52145e+06	106.599	53237.8	94.1954	104.28	1.56787e+06	100.379
	LPC(16:1) [sn2]	343.994	89.6851	94.0214	9633.33	94.2866	351.178	80.9263	101.645	9573.94	93.8336
	LPC(16:1) [sn1]	1451.75	91.5776	95.7995	41261	95.9993	1486.84	81.8099	101.463	40711.4	94.7723
	LPC(15-MHDA) [sn2]	116.36	100.372	105.287	3543.44	102.345	119.094	91.1543	107.048	3477.76	97.2211
	LPC(15-MHDA) [sn1] / LPC(17:0) [sn2]	503.425	105.727	107.256	15809.2	105.695	518.194	91.4296	107.508	15171.5	97.9065
	LPC(17:0) [sn1]	569.223	107.494	110.792	18177.4	107.707	592.621	92.9609	110.074	17600.7	100.426
	LPC(17:1 ) [sn2] (a)	36.4821	103.333	109.911	1139.82	104.893	34.6607	100.882	121.124	1099.32	108.044
	LPC(17:1) [sn1] (a) / LPC(17:1) [sn2] (b)	137.568	103.545	112.606	4330.26	106.723	134.128	101.913	120.569	4269.25	109.214
	LPC(17:1) [sn1] (b)	35.0721	99.8411	100.92	1053.75	100.429	30.575	102.056	126.928	988.43	109.441
	LPC(18:0) [sn2]	4179.77	108.716	110.889	134271	110.077	4488.68	96.4509	108.547	135148	102.75
	LPC(18:0) [sn1]	14009.3	106.837	112.798	448095	109.003	15347	97.927	110.529	467757	104.44
	LPC(18:1) [sn2]	3862.96	102.329	106.698	119179	103.905	3854.19	96.8602	112.828	117519	103.388
	LPC(18:1) [sn1]	12394.8	102.617	109.485	385527	104.551	12295.2	98.1874	114.02	378441	105.347
	LPC(18:2) [sn2]	6416.29	100.534	96.2729	191209	102.322	6196.47	100.712	105.972	189332	103.175
	LPC(18:2) [sn1]	19974.6	102.948	100.641	609030	104.996	19437.4	103.224	106.864	602528	105.68
	LPC(18:3) [sn2] (a)	87.4433	90.664	89.9389	2434.86	100.962	77.8318	94.8748	113.319	2352.87	112.759
	LPC(18:3) [sn1] (a)/LPC(18:3) [sn2] (b)	263.879	90.0668	93.7662	7399.82	102.818	246.442	96.4056	109.681	7439.31	111.057
	LPC(18:3) [sn1] (b)	184.323	78.833	85.6391	4745.92	94.2928	194.772	84.403	87.8443	5209.9	97.0392
	LPC(20:0) [sn2]	22.8222	113.669	121.585	768.408	114.343	27.073	99.3763	105.912	821.661	104.493
	LPC(20:0) [sn1]	93.4976	111.965	121.795	3125.57	112.478	114.2	100.281	104.441	3468.85	105.182
	LPC(20:1) [sn2]	36.0879	123.091	121.759	1266.53	117.478	43.7186	90.9178	105.242	1269.19	98.4187
	LPC(20:1) [sn1]	114.974	119.29	122.006	3971.64	115.021	139.939	93.5667	105.953	4125.61	100.194
	LPC(20:2) [sn2]	49.4071	83.2073	84.5552	1300.53	90.3135	51.3685	74.0715	86.6167	1289.71	84.4655
	LPC(20:2) [sn1]	137.762	88.5221	91.2181	3804.95	94.4454	152.887	73.8383	85.443	3819.74	84.6162
	LPC(20:3) [sn2]	435.717	71.1791	71.8347	10267.4	81.609	455.766	65.9579	73.8757	10452.7	77.7573
	LPC(20:3) [sn1]	1231.03	70.7347	73.9663	29123.3	81.5695	1282.45	68.5162	74.0332	29919.5	79.8217
	LPC(20:4) [sn2]	1111.11	103.596	101.76	34079.2	102.15	1156.34	94.5415	102.854	33990.9	101.372
	LPC(20:4) [sn1]	2894.64	104.238	105.289	89827.7	104.284	3106.23	89.7745	100.145	88456.4	99.9155
	LPC(20:5) [sn2]	175.629	375.813	431.253	16898.3	339.937	119.339	487.836	605.801	15049.9	475.272
	LPC(20:5) [sn1]	523.431	388.652	456.243	52351.5	351.765	372.859	489.43	597.606	46881.5	490.688
	LPC(22:0) [sn2]	6.48032	126.553	124.666	232.209	123.408	7.25182	111.985	121.626	242.353	114.194
	LPC(22:0) [sn1]	19.7134	114.667	120.825	665.561	115.952	21.1758	114.609	123.209	718.538	115.584
	LPC(22:1) [sn2]	3.30508	254.672	246.506	212.149	220.149	3.87518	197.628	222.891	208.721	192.142
	LPC(22:1) [sn1]	11.3975	283.468	272.003	802.616	236.438	14.8896	206.426	228.799	828.215	195.312
	LPC(22:4) [sn2]	27.793	70.7676	64.8784	638.711	76.6094	31.1231	66.2731	67.5842	700.574	76.2094
	LPC(22:4) [sn1]	48.808	69.7091	70.7725	1135.48	81.203	56.2901	60.9765	62.8186	1202.24	73.5645
	LPC(22:5) [sn2] (a)	104.421	131.235	139.841	3933.88	128.749	84.6105	146.369	170.551	3574.5	143.613
	LPC(22:5) [sn1] (a)/LPC(22:5) [sn2] (b)	244.978	128.392	138.002	9090.87	125.676	207.68	136.968	163.274	8367.57	139.259
	LPC(22:5) [sn1] (b)	43.4183	84.3514	75.7415	1121.64	88.9195	55.3932	59.5145	66.7502	1187.27	73.5718
	LPC(22:6) [sn2]	363.26	152.085	162.828	15447.6	143.647	301.291	164.587	198.719	14188.4	159.779
	LPC(22:6) [sn1]	1046.78	155.661	165.502	45285.5	145.71	879.049	163.292	199.4	41270.3	162.602
	LPC(24:0) [sn2]	13.9575	113.393	116.68	464.226	111.657	15.1808	108.775	116.25	493.907	111.451
	LPC(24:0) [sn1]	42.4574	109.149	116.942	1385.94	109.612	44.2243	115.906	117.736	1491.07	113.519
	LPC(26:0) [sn2]	6.09745	115.406	126.865	209.3	120.977	6.39619	114.197	119.856	215.032	111.422
	LPC(26:0) [sn1]	15.9345	100.911	116.881	500.388	106.162	16.3338	111.317	115.438	536.653	109.941
	LPC(O-16:0)	609.318	130.989	131.07	22531.7	128.152	680.388	108.351	121.77	22374.9	113.485
	LPC(O-18:0)	182.079	110.962	115.218	5969.57	113.811	198.16	99.582	109.6	6075.03	103.525
	LPC(O-18:1)	379.23	114.879	116.621	12696	112.446	441.057	88.4576	103.085	12570.1	97.9572
	LPC(O-20:0)	0.1	100	100	3	100	16.1189	0.62039	0.62039	123.142	93.1857
	LPC(O-20:1)	37.5311	114.139	115.496	1249.15	112.604	38.0761	102.773	118.092	1209.79	108.41
	LPC(O-22:0)	59.4646	110.335	111.856	1929	107.755	62.643	104.202	119.597	2010.84	107.57
	LPC(O-22:1)	60.8405	109.109	113.169	1968.43	106.848	64.8679	95.6296	112.907	1966.31	102.24
	LPC(O-24:0)	119.63	105.867	114.147	3821.1	105.814	113.153	111.133	131.01	3846.73	114.017
	LPC(O-24:1)	112.535	106.136	112.549	3585.54	105.42	114.618	102.996	121.671	3676.34	107.641
	LPC(O-24:2)	27.1677	111.884	114.199	892.391	109.409	33.3303	90.3928	104.893	964.109	102.733
	LPC(P-16:0)	263.75	104.982	114.697	8400.32	108.061	288.605	88.9505	102.776	8239.89	99.4277
	LPC(P-18:0)	36.9408	102.79	118.983	1176.28	109.313	38.4382	89.3614	100.285	1092.63	99.0049
	LPC(P-18:1)	23.9727	106.324	119.635	777.222	110.297	26.0106	86.1131	102.124	730.282	98.184
	LPC(P-20:0)	1.7081	112.627	115.326	56.4415	111.352	1.80607	102.783	105.485	55.679	107.023
	PE(16:0_16:0)	20.4055	134.293	102.775	721.378	122.259	26.8164	84.358	92.6957	726.882	94.2866
	PE(16:0_16:1)	121.472	65.7809	48.8734	2554.88	86.4351	160.435	49.4295	44.7927	2931.76	68.0409
	PE(16:0_18:1)	1128.77	89.0388	73.3777	29753.5	89.9645	1657.1	67.5756	63.3711	37101.1	77.4128
	PE(16:0_18:2)	2166.95	70.8401	53.6941	48004.7	78.2849	2640.02	60.6678	51.5936	54040.5	72.8131
	PE(16:1_18:2)	17.8714	68.1237	48.2865	381.376	78.9238	23.5546	44.531	42.2987	408.721	66.5989
	PE(16:0_18:3) (a)	81.2909	65.2281	51.7946	1720.83	75.1951	86.1831	62.8116	49.8292	1780.45	79.3565
	PE(16:0_18:3) (b)	53.3571	60.4396	43.8192	1059.27	74.1317	66.8315	65.6021	41.3201	1365.99	77.3774
	PE(15-MHDA_18:1)	12.4223	85.1274	73.6262	320.383	91.4052	15.4955	59.5892	70.2389	336.35	79.2801
	PE(17:0_18:1)	35.5166	83.1985	77.3531	915.664	88.2407	42.6468	73.0201	85.061	1059.03	90.2161
	PE(15-MHDA_18:2)	32.7298	73.1163	45.9161	717.148	78.0582	34.7656	60.0141	61.272	733.467	75.4154
	PE(17:0_18:2)	106.515	76.8079	54.787	2463.71	79.2456	128.294	60.1426	63.163	2727.36	77.0814
	PE(36:0)	0.552862	178.701	109.069	23.4885	530.151	0.646659	277.644	175.39	40.2874	1322.46
	PE(18:0_18:1)	659.701	99.1944	98.0043	19612.6	102.657	897.634	86.8204	82.2529	23959.7	97.8171
	PE(18:1_18:1)	1004.45	61.456	62.4102	21494.3	108.865	1000.39	83.1495	72.2052	25397.8	104.392
	PE(18:0_18:2)	3459.89	70.5267	58.7198	77788.7	77.5949	3903.64	65.3957	60.4493	85267.5	75.8671
	PE(18:1_18:2)	902.805	80.0396	68.4463	22244.6	82.8041	1233.67	72.1453	60.4653	28197.6	79.401
	PE(16:0_20:3)	425.713	66.1399	52.9908	9108.26	74.2223	445.311	105.408	61.1005	12421.4	86.3076
	PE(16:0_20:4)	2390.06	74.1239	56.5036	54628	81.0805	2801.37	68.0045	56.2077	61395.6	73.751
	PE(16:1_20:4)	16.6138	86.267	59.1539	413.296	102.829	17.0688	63.9728	69.6895	381.021	82.7563
	PE(16:0_20:5)	186.427	247.844	229.927	11543.7	236.602	143.205	321.332	323.638	11452.5	300.241
	PE(15-MHDA_20:4)	38.0981	69.5446	59.4096	852.917	77.6111	39.7428	72.0198	60.5881	908.007	80.1275
	PE(17:0_20:4)	117.9	81.4353	66.8465	2915.52	86.442	143.082	75.2346	66.5688	3402.18	81.8002
	PE(18:0_20:3) (a)	384.916	61.8649	53.2685	7996.58	70.8297	464.302	52.0648	47.9391	8777.71	64.6637
	PE(18:0_20:3) (b)	43.6695	81.2261	77.2886	1112.72	93.6064	63.3557	62.2641	57.9159	1342.08	85.7936
	PE(18:0_20:4)	5534.04	84.3149	70.2619	140658	88.2605	7838.58	74.0717	60.3212	181344	82.8577
	PE(38:5) (a)	1451.01	85.8246	70.2495	37207.5	89.5505	1841.24	77.7542	64.8833	44244	83.9503
	PE(38:5) (b)	740.861	189	186.836	36941.4	173.892	719.271	212.869	206.29	39489.5	185.942
	PE(16:0_22:6)	5951.8	109.231	93.5162	183901	105.689	5191.35	119.851	115.338	177170	116.568
	PE(15-MHDA_22:6)	57.1705	102.064	88.0221	1681.46	107.035	42.8863	126.517	139.536	1584.34	127.79
	PE(17:0_22:6)	61.4949	116.322	99.7628	1994.31	111.212	51.3652	134.116	134.346	1936.13	129.211
	PE(18:0_22:4)	88.709	69.3567	63.9412	2013.61	86.9385	179.827	56.5275	42.1239	3441.61	74.9775
	PE(18:0_22:5) (a)	357.818	100.58	94.5071	10618.3	104.577	478.164	94.3894	80.4274	13240.6	100.824
	PE(18:0_22:5) (b)	79.9077	60.2218	46.0049	1596.85	69.4776	109.69	54.429	44.6804	2085.79	63.2196
	PE(18:0_22:6)	2658.76	112.546	106.264	86015.4	111.39	2302.4	137.661	134.139	87973.7	128.86
	PE(40:7)	585.696	109.892	90.4776	18021.6	106.198	534.491	117.058	118.033	18125.2	120.739
	PE(O-34:1)	126.07	112.339	118.837	4193.57	118.724	100.234	137.135	151.873	3955.33	142.744
	PE(O-16:0/18:2)	104.931	122.012	114.851	3611.25	149.421	70.1194	193.057	189.176	3551.32	195.917
	PE(O-18:1/18:2)	17.0054	80.4399	99.9868	460.253	104.298	15.1939	80.0019	98.1696	408.153	100.143
	PE(O-16:0/20:3)	120.698	109.162	103.384	3817.47	115.939	90.3171	119.765	133.934	3207.14	134.122
	PE(O-16:0/20:4)	567.264	124.162	137.86	20684.6	139.015	483.192	130.157	136.631	18009	155.038
	PE(O-36:5)	107.367	608.293	628.613	15663.8	698.236	60.7547	1171.15	1131.48	16284.3	1158.94
	PE(O-16:0/22:4)	51.677	69.3237	72.5154	1206	83.4297	53.7501	68.623	75.8596	1262.21	81.5418
	PE(O-18:0/20:4)	430.954	81.5754	92.0888	11481.9	96.3565	382.188	101.313	103.729	11647.8	115.406
	PE(O-38:5) (a)	800.765	99.7809	108.271	24493.4	108.477	653.942	114.232	123.898	22186.4	130.422
	PE(O-38:5) (b)	153.986	260.981	290.873	10542.3	259.314	117.968	398.297	395.898	11435.5	368.409
	PE(O-16:0/22:6)	572.89	195.555	200.52	29717.1	195.77	434.326	231.643	258.232	26760.5	227.85
	PE(O-18:0/22:5) (a)	169.229	93.2847	104.774	4966.98	99.2905	138.964	121.664	126.612	4897.86	125.626
	PE(O-18:0/22:6)	332.862	134.359	144.949	12823.5	137.789	259.032	181.705	183.286	12563.6	176.31
	PE(O-18:1/22:6)	255.506	152.767	164.112	10916.1	160.915	160.024	212.257	241.171	9189.57	208.888
	PE(P-15:0/20:4) (a)	33.6883	115.212	104.835	1099.74	117.707	38.737	86.0439	77.763	1016.41	108.729
	PE(P-15:0/20:4) (b)	24.8294	76.1364	100.855	657.597	107.784	30.2331	80.4676	61.225	730.491	86.705
	PE(P-15:0/22:6) (a)	98.9208	318.169	351.141	8068.07	271.848	90.4364	239.809	256.738	5672.77	257.218
	PE(P-15:0/22:6) (b)	44.7809	158.644	189.606	2038.29	159.899	33.8628	179.706	182.675	1630.71	161.809
	PE(P-16:0/18:1)	586.318	85.0764	96.5835	16126.8	94.2547	598.776	94.436	94.3819	17211.2	101.753
	PE(P-16:0/18:2)	2921.58	63.9096	67.4094	64690	82.196	2210.18	85.41	84.7845	58946.3	92.8827
	PE(P-16:0/18:3)	56.9717	75.84	61.5914	1338.57	84.4181	41.8041	173.43	116.864	1767.45	152.291
	PE(P-16:0/20:3) (a)	404.743	58.0439	61.4156	8423.81	75.0811	360.074	67.8554	67.0336	8175.77	83.2649
	PE(P-16:0/20:3) (b)	51.7801	63.5986	63.9162	1130.54	78.1054	51.6919	85.9883	75.2318	1346.09	94.3416
	PE(P-16:0/20:4)	7237.27	84.3549	84.869	191921	91.3316	7980.08	88.8937	76.4709	212026	96.558
	PE(P-16:0/20:5)	1049.21	312.024	332.394	83132.3	315.766	621.881	626.827	569.372	89691.9	549.888
	PE(P-16:0/22:4)	340.195	83.1034	77.9895	8782.04	90.1201	708.066	55.8941	42.507	13504.3	75.0466
	PE(P-16:0/22:5) (a)	1534.94	97.4839	109.298	46539.2	102.623	1593.88	106.53	106.508	50155.4	113.933
	PE(P-16:0/22:5) (n3)	165.622	81.0276	71.6322	4144.96	85.2464	206.739	67.6372	58.8817	4561.02	78.4129
	PE(P-16:0/22:6)	3454.87	134.721	147.221	133875	132.812	3038.32	154.741	152.688	128104	145.867
	PE(P-17:0/20:4)	375.459	79.4471	101.772	10156.2	93.9716	453.808	75.4822	68.3616	10868.4	89.8058
	PE(P-15-MHDA/20:4)	650.333	72.9147	87.1783	16242.5	87.033	675.434	74.7332	67.2233	16042.7	87.0776
	PE(P-15-MHDA/22:6)	194.804	128.345	153.847	7459.08	131.1	178.241	131.485	129.846	6587.99	133.001
	PE(P-17:0/22:6)	290.705	124.584	155.295	10998.8	133.55	250.926	140.399	137.569	9755.41	136.924
	PE(P-18:0/18:1)	784.272	79.5203	92.263	20663.8	90.9914	733.657	90.0673	88.3942	20278	95.1368
	PE(P-18:0/18:2)	3130.41	55.2664	66.2861	64991.7	75.8574	2461.11	74.4684	70.8829	59033.5	80.8993
	PE(P-18:0/18:3)	52.5822	71.5744	62.064	1203.66	81.2586	38.2777	90.7023	72.097	1014.84	90.0662
	PE(P-18:0/20:3) (a)	442.929	52.7873	58.9243	8786.57	69.6373	399.673	61.8299	59.2338	8479.87	73.5103
	PE(P-18:0/20:3) (b)	80.639	58.0916	66.8216	1711.59	71.5406	83.073	68.03	65.7727	1880.56	81.9828
	PE(P-18:0/20:4)	8581.88	79.373	93.8451	226942	91.0613	10268.3	78.3881	69.1664	251015	87.0473
	PE(P-18:0/20:5)	1861.71	278.729	383.135	145296	295.626	1281.71	455.262	434.418	138900	421.093
	PE(P-18:0/22:4)	263.74	91.6676	83.8241	7262.59	96.1647	622.862	57.7179	41.7967	12016.5	78.5151
	PE(P-18:0/22:5) (a)	646.119	96.2979	112.396	19625.5	103.459	790.945	97.3072	88.2538	22712.1	105.91
	PE(P-18:0/22:5) (n3)	75.5466	77.6296	80.0755	1900	84.1949	96.8361	66.1852	54.0962	2080.52	77.1602
	PE(P-18:0/22:6)	2599.51	119.449	147.119	94755.5	124.303	2216.65	146.892	142.037	89079.3	137.362
	PE(P-18:1/18:1) (a)	496.106	83.3613	86.9317	13158.8	89.2742	476.725	89.1934	93.9061	13311.1	99.1032
	PE(P-18:1/18:1) (b)	79.2445	73.0712	85.475	1970.91	85.4103	65.8134	85.1916	93.7701	1797.46	97.0973
	PE(P-18:1/18:2) (a)	1615.61	58.9043	59.93	33653.8	75.0867	1228.67	76.4517	79.7419	30653.4	89.0874
	PE(P-18:1/18:2) (b)	317.142	49.1382	58.0094	6095.92	71.1617	229.167	67.4623	70.6607	5252.26	80.0055
	PE(P-18:1/18:3)	37.1507	71.1439	70.9035	872.646	81.7794	24.5315	124.382	101.22	827.912	132.689
	PE(P-18:1/20:3) (a)	151.17	79.6881	79.8279	3845.8	87.6439	143.226	88.8629	81.8814	3862.88	98.7308
	PE(P-18:1/20:3) (b)	33.68	69.0368	90.3997	829.722	86.6986	35.1657	74.7235	75.1865	856.197	90.3591
	PE(P-18:1/20:4) (a)	4168.74	76.6746	79.5025	104068	86.3955	4032.1	81.4657	77.9748	103093	93.4322
	PE(P-18:1/20:4) (b)	652.747	65.5983	76.4585	15061.6	83.2236	640.627	66.5473	66.7423	14406.3	80.7922
	PE(P-18:1/20:5) (a)	736.123	270.229	297.347	51775.5	287.239	377.325	533.392	537.049	48217.4	489.235
	PE(P-18:1/20:5) (b)	125.119	252.132	322.869	8700.17	248.748	82.1374	371.795	401.252	7668.61	360.203
	PE(P-18:1/22:4) (a)	60.9962	79.107	73.8008	1518.87	83.7123	95.8667	61.6374	51.5023	1975.65	78.2899
	PE(P-18:1/22:5) (a)	428.458	95.255	98.532	12501.6	97.5856	399.041	105.512	106.72	12502.3	112.387
	PE(P-18:1/22:5) (n3)	55.6354	76.7688	72.7251	1361.38	82.5245	59.0096	72.3989	66.8954	1379.47	84.8713
	PE(P-18:1/22:6) (a)	2448.92	120.68	128.921	86375.8	121.684	1839.79	155.552	163.846	79334.3	149.546
	PE(P-18:1/22:6) (b)	440.19	106.682	126.084	14508.1	112.875	341.565	133.657	146.105	13152.5	131.128
	PE(P-19:0/20:4) (a)	43.0831	81.746	126.297	1259.5	101	47.278	80.8927	69.3571	1174.18	90.0316
	PE(P-19:0/20:4) (b)	38.721	94.8075	116.585	1179.63	102.926	50.7014	78.0852	66.1404	1225.62	85.3515
	PE(P-20:0/18:1)	116.527	82.9846	93.7655	3143.92	92.029	121.331	92.3832	94.0968	3447.58	101.522
	PE(P-20:0/18:2)	183.559	69.7724	75.9554	4343.47	81.2961	175.047	83.0908	79.1438	4533.6	87.3685
	PE(P-20:0/20:4)	371.228	98.1104	105.585	11187.1	102.403	625.424	77.4039	67.4829	15117.6	93.849
	PE(P-20:0/22:6)	205.214	136.497	146.649	7997.86	131.458	198.19	144.119	145.275	7930.29	137.375
	PE(P-20:1/20:4)	206.82	73.9229	92.1873	5274.43	87.8101	222.022	83.2812	67.0531	5555.25	99.0274
	PE(P-20:1/22:6)	141.265	109.763	134.195	4807.14	122.94	103.575	153.577	146.543	4301.2	147.618
	LPE(16:0) [sn2]	241.157	122.461	116.903	8352.93	120.646	292.548	95.3452	105.41	8690.86	102.978
	LPE(16:0) [sn1]	843.747	112.797	114.173	27828.9	113.155	1002.68	93.7404	103.902	29432.4	102.34
	LPE(17:0) [sn2]	43.2496	104.784	111.332	1365.28	109.784	39.5839	93.5345	109.287	1176.7	102.157
	LPE(17:0) [sn1]	69.2509	101.603	104.106	2115.5	109.566	66.0413	89.7668	101	1884.82	98.3299
	LPE(18:0) [sn2]	325.168	115.395	112.089	10800.8	114.341	396.533	93.2554	101.074	11526.7	98.8469
	LPE(18:0) [sn1]	985.128	111.394	111.807	32109.9	111.122	1174.95	94.8278	101.512	34470.2	98.9771
	LPE(18:1) [sn2]	337.412	105.22	115.759	10785.4	110.701	432.006	93.238	93.8205	12321.8	100.832
	LPE(18:1) [sn1]	790.98	103.037	112.165	24811.4	108.342	1034.74	90.1747	91.1724	28832.3	100.304
	LPE(18:2) [sn2]	793.366	79.3659	73.6345	19776.6	87.5356	875.375	75.8203	77.0538	21579.8	85.1546
	LPE(18:2) [sn1]	1648.3	79.178	73.368	41008.5	86.7114	1830.95	77.3794	76.7486	45522.9	87.2968
	LPE(20:4) [sn2]	480.505	81.2466	79.8855	12338.6	87.2017	568.858	78.5154	74.9436	14163.5	83.4626
	LPE(20:4) [sn1]	747.77	84.6523	80.3205	19607.9	89.2609	865.754	73.7923	75.8996	21004.3	82.3228
	LPE(22:6) [sn2]	392.798	128.717	129.586	14347.5	121.413	369.542	141.312	148.762	14727.7	137.905
	LPE(22:6) [sn1]	729.292	131.448	136.968	27341.1	125.43	684.92	139.288	149.426	27122.9	137.569
	LPE(P-16:0)	72.3226	111.504	120.766	2407.11	117.771	95.6528	94.5911	95.8618	2762.29	104.787
	LPE(P-18:0)	106.88	104.108	123.244	3458.58	111.243	137.385	87.8944	91.2789	3782.21	98.9844
	LPE(P-18:1)	28.87	105.232	120.64	933.447	110.349	34.3923	103.516	98.8167	1046.86	115.773
	LPE(P-20:0)	14.8164	113.943	124.928	503.181	116.462	18.0162	103.968	105.148	558.164	104.75
	PI(32:0)	120.058	96.9235	103.102	3574.26	104.315	115.416	106.5	99.6777	3572.23	123.37
	PI(16:0_16:1)	192.333	81.5417	75.7649	4887.89	90.6175	197.661	80.0902	82.6822	5082.8	93.613
	PI(34:0)	211.339	106.508	118.927	6846.49	111.985	205.152	114.538	116.574	6856.95	130.614
	PI(34:1)	1614.88	103.272	102.212	49506.9	105.894	1647.54	98.1923	105.061	49604.8	105.575
	PI(35:1) (a)	22.9119	59.8418	74.9962	506.376	139.532	19.6695	42.7133	53.2349	352.076	89.0113
	PI(35:1) (b)	49.9366	111.374	107.679	1612.06	110.649	44.2752	108.288	129.64	1481.72	121.443
	PI(17:0_18:2) (a)	8.10335	97.9223	110.414	246.904	108.073	7.69144	91.1597	103.515	222.572	97.1105
	PI(17:0_18:2) (b)	40.0307	103.837	92.1386	1200.36	105.494	44.4049	86.4683	91.0304	1212.14	95.4542
	PI(36:1)	2997.51	121.069	128.56	105819	122.893	2909.58	123.298	131.065	104234	126.717
	PI(36:2) (a)	385.985	126.189	135.971	14137.1	128.27	416.316	123.2	110.003	14250.6	127.208
	PI(36:2) (b)	3964.89	119.491	113.381	134518	115.897	4270.98	110.361	108.387	137454	110.416
	PI(18:1_18:2)	368.059	107.088	106.665	11617.1	109.878	414.79	101.061	88.7832	12160.8	101.465
	PI(16:0_20:3) (a)	371.729	74.3495	70.6553	8903.51	82.6984	391.488	74.1896	75.6586	9514.27	84.4061
	PI(16:0_20:3) (b)	70.987	73.0397	66.5771	1664.59	82.3166	71.7324	101.556	76.8382	2044.11	98.5849
	PI(16:0_20:4)	1351.88	96.337	86.9919	38494.8	98.1933	1537.92	88.8572	85.5487	41900.2	91.615
	PI(37:4) (a)	10.8599	86.8562	82.98	290.523	98.3979	10.1087	81.2192	91.559	268.384	89.5406
	PI(37:4) (b)	72.9046	107.156	91.7877	2220.49	106.719	81.5319	88.5812	94.7235	2274.04	94.3922
	PI(37:6)	13.2778	192.531	201.287	683.489	176.96	11.068	193.56	217.018	584.504	190.753
	PI(18:0_20:2)	185.728	81.3237	77.4554	4737.5	89.7773	186.555	84.0013	84.0531	4925.84	93.0008
	PI(18:0_20:3) (a)	2300.05	75.1664	75.1794	56152.1	82.9447	2564.82	76.1475	72.4048	62459.7	82.0258
	PI(18:0_20:3) (b)	1261.64	70.524	69.528	29387.6	82.2715	1282.24	69.1812	69.3478	29591.9	79.2768
	PI(18:0_20:4)	16975.6	115.039	110.619	561082	111.072	20597.3	98.7603	98.1764	611272	99.3073
	PI(38:5) (a)	489.134	110.596	104.341	15610.7	108.596	605.64	92.5795	91.6386	17115.3	95.239
	PI (38:5) (b)	395.018	143.681	130.781	15350.7	132.012	414.36	135.379	141.283	15912.7	130.621
	PI(38:6)	284.318	149.661	141.659	11535.8	141.754	275.051	155.116	157.884	11719.6	148.032
	PI(39:6) (a)	2.52965	157.531	295.164	134.746	221.323	4.80304	122.256	79.1076	152.6	176.903
	PI(39:6) (b)	8.67184	170.505	161.5	391.864	159.177	9.0623	144.437	175.329	383.473	151.867
	PI(18:0_22:4)	256.775	79.7801	77.0097	6481.72	85.1935	279.014	71.4486	78.2196	6719.71	81.967
	PI(20:0_20:4)	43.7495	107.64	106.989	1385.55	110.602	55.0214	98.7983	88.259	1592.27	107.689
	PI(18:0_22:5) (a)	565.279	147.658	146.503	22970.9	135.217	513.793	154.556	168.198	22246.4	144.057
	PI(18:0_22:5) (b)	165.941	101.291	88.4928	4867.17	101.051	200.303	89.538	85.2187	5472.71	94.9354
	PI(18:0_22:6)	780.566	156.743	155.539	33312.1	144.433	728.467	163.742	172.829	32798.1	152.696
	LPI(18:0) [sn2]	8.64777	113.52	94.1742	273.192	117.537	9.31047	107.015	91.7687	283.363	121.8
	LPI(18:0) [sn1]	31.4756	118.525	114.565	1066.11	119.538	36.7811	102.536	101.939	1122.77	103.873
	LPI(18:1) [sn2]	10.3416	80.8612	102.231	282.289	99.1046	7.69098	126.046	166.61	299.2	135.918
	LPI(18:1) [sn1]	43.0539	96.6136	113.788	1314.27	108.027	32.6617	132.587	134.141	1223.13	137.08
	LPI(18:2) [sn2]	15.5341	93.3	85.7856	433.851	104.801	11.9024	131.479	132.165	441.988	127.405
	LPI(18:2) [sn1]	60.5004	93.7578	99.2492	1754.96	103.346	54.321	120.935	113.793	1856.41	117.087
	LPI(20:4) [sn2]	28.2869	112.766	118.372	941.75	114.475	29.6898	108.887	115.152	964.012	112.301
	LPI(20:4) [sn1]	105.671	103.588	104.481	3262.5	104.637	94.5569	112.774	118.656	3150.2	111.811
	PS(36:1)	784.002	129.351	136.032	29090.4	159.803	2442.24	74.2219	57.4316	56026.5	113.995
	PS(36:2)	95.4424	138.978	141.035	3715.02	155.274	263.17	79.8529	64.0087	6389.39	116.22
	PS(38:3)	318.971	113.137	119.833	10672.1	140.921	889.961	70.8213	54.4455	19763	106.573
	PS(38:4)	589.742	119.742	126.093	20592.7	146.753	1675.41	78.7421	57.1934	39540.9	108.602
	PS(38:5)	1.14373	60.601	126.483	29.8243	452.406	2.18031	62.095	66.8226	47.5873	515.266
	PS(40:5)	71.5856	135.848	150.757	2805.01	154.299	190.205	83.7429	68.8164	4797.47	115.465
	PS(40:6)	75.6308	149.422	162.75	3185.54	157.541	157.366	115.458	94.5368	5021.39	141.428
	PG(34:1)	0.568004	140.663	46.2254	18.2138	465.863	0.614011	38.6612	128.352	14.0766	334.016
	PG(34:2)	51.3412	91.295	77.9271	1388.2	96.6925	49.6025	91.2541	101.05	1426.91	97.7105
	PG(36:2)	45.2037	86.5997	89.3352	1229.09	93.397	59.7595	75.8224	71.9301	1450.25	82.7784
	CE(14:0)	3725.66	122.413	137.482	134769	120.233	2627.87	159.932	194.572	121099	372.76
	CE(15:0)	6671.6	111.553	115.685	219558	109.326	5593.91	121.511	137.219	201482	122.044
	CE(16:0)	102746	109.333	116.621	3.35429e+06	108.818	104222	106.54	108.79	3.2976e+06	106.53
	CE(16:1)	20827.7	95.5337	115.909	635729	107.184	15499.7	120.289	152.841	573589	142.428
	CE(16:2)	240.062	155.506	185.296	10736.3	152.944	153.59	217.441	274.355	9321.84	270.053
	CE(17:0)	12868.7	98.8464	109.59	393092	101.001	11768.7	99.5619	112.802	363587	103.737
	CE(17:1)	8750.81	91.4698	102.027	252658	96.7094	7658.24	103.637	122.542	246873	109.079
	CE(18:0)	19326.2	96.9032	112.012	588221	101.788	19174.1	100.309	113.912	596117	105.262
	CE(18:1)	342565	95.6017	103.484	1.01405e+07	99.0145	316206	105.684	113.342	1.00722e+07	106.022
	CE(18:2)	592377	96.7968	104.366	1.76806e+07	99.6519	560973	102.486	106.758	1.73227e+07	103.254
	CE(18:3)	34542.4	83.3424	89.6697	923201	91.4766	26194.4	126.429	118.934	926876	122.387
	CE(20:1)	571.748	96.7079	104.038	17043.2	99.9034	557.287	99.3234	114.684	17275.8	103.947
	CE(20:3)	22350.2	75.0216	78.6583	550991	82.5316	22794.9	80.9438	79.8175	584185	87.2301
	CE(20:4)	138416	111.875	124.179	4.65006e+06	113.787	128341	117.687	122.479	4.40708e+06	119.652
	CE(20:5)	45316.1	351.46	431.551	4.1956e+06	337.292	26797	553.452	630.674	3.69311e+06	542.003
	CE(22:0)	96.472	83.8958	117.759	2789.61	98.838	110.419	86.0919	97.4698	3061.25	97.8523
	CE(22:1)	116.534	124.832	136.722	4251.04	122.268	147.079	95.3091	107.245	4388.81	120.201
	CE(22:4)	696.461	84.1243	87.8655	18601.5	89.0084	727.394	85.6842	84.0376	19389	91.0557
	CE(22:5) (a)	1245.64	153.233	196.357	56317.3	151.184	952.471	204.703	243.644	53794.4	196.896
	CE(22:5) (b)	612.737	97.0393	106.512	18409.3	108.433	710.203	99.4862	97.3822	21111.9	110.252
	CE(22:6)	27371.7	175.97	228.125	1.39609e+06	173.414	18691.4	218.643	283.367	1.15044e+06	226.926
	CE(24:0)	78.4837	92.471	117.239	2367.35	112.079	93.1871	80.0212	83.8485	2403.46	99.2911
	CE(24:1)	113.378	104.59	125.835	3699.08	110.076	122.313	97.4682	109.657	3711.54	107.575
	CE(24:4)	74.3987	86.3277	90.7019	2027.5	92.8055	80.8565	82.5774	83.4024	2113.73	89.2313
	CE(24:5)	121.41	139.869	162.557	4937.99	143.886	94.4247	193.583	191.791	4808.28	177.876
	CE(24:6)	42.6279	106.688	142.273	1456.75	122.045	38.9478	131.473	131.032	1442.95	163.743
	COH	856661	100.085	105.982	2.60951e+07	101.339	848138	105.209	112.327	2.68909e+07	105.551
	AcylCarnitine(12:0)	404.575	64.2923	66.2294	8945.57	85.0941	255.766	93.6254	112.977	7677.37	119.028
	AcylCarnitine(14:0)	102.285	78.2792	70.1898	2506.6	88.2493	73.5261	101.259	117.103	2313.98	114.92
	AcylCarnitine(14:1)	410.576	67.7392	67.1245	9318.11	88.4343	299.16	92.9431	108.163	8841.28	113.074
	AcylCarnitine(14:2)	162.878	72.4954	74.7521	3905.93	90.141	129.423	94.6161	108.131	3857.09	110.179
	AcylCarnitine(15:0) (a)	12.0182	87.1054	82.1433	321.205	95.6105	6.08465	133.904	165.199	243.237	155.917
	AcylCarnitine(15:0) (b)	5.3558	86.4528	84.7415	143.662	89.1166	4.26013	106.52	121.887	138.963	116.879
	AcylCarnitine(16:0)	373.344	90.9114	86.0284	10300.1	93.6881	358.532	94.7975	102.724	10549.4	104.123
	AcylCarnitine(16:1)	113.293	76.2678	73.9899	2774.48	89.47	90.7853	95.996	106.034	2710.12	111.567
	AcylCarnitine(17:0) (a)	13.2331	59.0956	57.6921	273.81	571.943	7.71791	52.5694	124.709	190.93	703.614
	AcylCarnitine(17:0) (b)	7.32236	96.4623	92.8943	211.883	98.063	6.34945	102.216	119.202	201.738	109.745
	AcylCarnitine(18:0)	128.508	83.8875	90.3273	3451.42	91.0787	114.843	103.814	111.733	3612.05	106.226
	AcylCarnitine(18:1)	465.287	89.7373	86.2064	12761	93.7254	423.764	101.157	105.859	12972.7	106.148
	AcylCarnitine(18:2)	143.881	92.3904	86.746	4009.18	93.1373	136.482	102.219	97.5064	4114.37	106.769
	DG(14:0_16:0)	0.1	100	100	3	100	2.32804	4.29545	4.29545	19.7103	93.2095
	DG(16:0_16:0)	0.1	100	100	3	100	0.1	100	100	3	100
	DG(16:0_16:1)	129.349	38.3476	44.2375	2143.31	15884.9	228.112	19.6377	60.4835	3417.56	13760.7
	DG(14:0_18:2)	241.497	83.2592	77.1238	6224.15	100.406	329.125	56.0652	70.7737	6983.31	77.771
	DG(16:0_18:1)	10741	69.0816	60.9021	240919	83.8693	13612.3	62.6587	69.0621	300539	75.8485
	DG(16:1_18:1)	2177.01	58.4581	53.7321	44190.3	79.7644	2756.57	56.8924	61.0861	56827.6	72.6127
	DG(16:0_18:2)	2403.32	72.1048	63.5087	55465.8	84.9673	3156.23	58.7464	60.9397	65909.8	73.6754
	DG(18:0_18:1)	2893.14	57.1312	64.8996	60574.2	101.683	4191.73	64.751	69.317	93942.7	88.017
	DG(18:1_18:1)	28905.9	68.8173	62.9615	651675	84.0019	36252.7	70.3269	66.7627	835850	78.3696
	DG(18:0_18:2)	1265.65	68.2759	69.8381	29083.8	85.7942	1655.2	61.5105	64.9069	35743.3	80.3932
	DG(18:1_18:2)	12839.7	72.6949	66.475	300319	83.4168	16747.5	66.5078	63.4306	372355	77.408
	DG(18:2_18:2)	2419.93	77.3281	71.0886	59121.1	89.1579	3357.85	63.8614	61.5552	72851.4	81.5908
	DG(18:1_18:3)	1114.47	75.8964	69.0103	26814.4	85.3864	1626.62	62.4964	57.705	34488.2	79.5243
	DG(16:0_20:4)	388.236	98.8339	94.6491	11423.4	100.05	590.221	59.8989	69.61	12811.1	79.0722
	DG(18:1_20:3)	1874.48	61.1442	50.0026	38280.3	73.6427	2223.6	60.0431	56.1259	46064	74.6243
	DG(18:0_20:4)	571.056	103.784	110.668	17912.7	108.453	837.549	90.9073	84.5479	23013.5	96.6118
	DG(18:1_20:4)	1789.48	101.261	97.9051	53741.7	103.069	2676.44	74.6554	77.4211	65585.8	85.3706
	DG(16:0_22:5)	7.88849	1.26767	9.81206	66.4688	261.696	4.52102	36.4037	313.176	164.785	2198.89
	DG(18:2_20:4)	988.627	103.039	93.8764	29655.4	103.758	1582.55	67.9381	69.9971	36304.5	84.9859
	DG(16:0_22:6)	300.606	182.758	223.922	15543.7	230.674	229.736	245.033	286.724	15107.2	239.614
	TG(48:0) [NL-16:0]	3263.74	90.6586	81.4286	88793.1	100.851	3123.87	66.9337	92.8756	76552.6	103.243
	TG(48:1) [NL-18:1]	16238.2	80.8942	71.9097	406400	92.9011	15718.1	70.0574	89.8354	388965	90.6723
	TG(48:2) [NL-14:1]	1769.87	75.4463	74.797	43232.1	95.5226	2021.9	57.4791	73.5809	43754.9	85.669
	TG(48:2) [NL-16:0]	9945.33	76.0198	67.5246	238363	90.8276	10493.9	60.8992	72.1409	231343	82.0511
	TG(48:2) [NL-16:1]	7291.78	67.809	62.7412	163168	91.6121	7629.87	60.8214	74.8595	169671	83.2711
	TG(48:2) [NL-18:1]	12429.2	72.9064	59.5031	284614	92.1971	12925.7	77.9177	85.6743	331068	92.0421
	TG(48:3) [NL-16:1]	831.618	70.2284	63.7385	18973.1	96.9088	868.03	65.2773	74.3217	19848.1	86.6816
	TG(48:3) [NL-18:2]	4554.34	76.4059	58.1085	106203	94.7505	4838.2	81.832	73.2108	122240	86.9355
	TG(49:1) [NL-15:0]	1553.76	85.0017	80.0427	40791.6	91.9662	1472.33	79.2915	118.447	41633.4	99.5144
	TG(49:1) [NL-16:0]	2713.98	91.0653	85.7371	74878.8	98.2894	2471.59	74.1618	111.671	66732.1	96.0727
	TG(49:1) [NL-18:1]	2799.81	89.1592	78.2817	74880.8	95.2427	2457.33	74.9981	119.828	68158.4	96.089
	TG(50:0) [NL-18:0]	4700.46	84.0596	92.1968	127024	103.344	4476.05	74.7306	101.67	117876	104.209
	TG(50:1) [NL-14:0]	729.395	97.4549	106.85	21978.1	109.776	644.406	97.2889	152.036	21585.1	130.315
	TG(50:1) [NL-18:1]	33548.4	81.5687	76.3667	854237	88.5221	36089.5	68.7435	79.5925	858243	81.3609
	TG(50:2) [NL-18:0]	573.721	90.8388	96.8387	16287.2	102.987	467.843	99.2483	126.344	14906.9	116
	TG(50:2) [NL-18:1]	53159.5	74.3383	68.9864	1.26651e+06	85.4883	54594.1	77.4352	82.4825	1.38131e+06	85.0416
	TG(50:2) [NL-18:2]	12642	85.8191	73.7298	327462	89.1649	12867.9	72.4622	78.9906	312608	84.7856
	TG(50:3) [NL-14:1]	730.008	75.9256	78.3552	18079	90.689	796.809	75.7883	90.697	20454.5	93.5432
	TG(50:3) [NL-16:1]	8310.96	67.3623	58.2517	182619	83.657	8929.62	68.0736	68.8887	204289	80.4349
	TG(50:3) [NL-18:1]	7812.86	76.7742	68.6502	188797	88.3031	8194.71	80.4959	82.2151	210936	87.1438
	TG(50:4) [NL-14:0]	3321.98	84.6611	75.3484	85874.3	94.9008	3594.03	75.733	77.2754	88612.9	88.4563
	TG(51:0) [NL-16:0]	182.666	88.7171	123.243	5489.26	110.355	160.179	79.9787	145.782	4874.33	116.754
	TG(51:1) [NL-18:1]	1676.86	77.9901	79.1828	42151.5	90.4443	1668.96	71.771	104.373	43549.3	92.6081
	TG(51:2) [NL-15:0]	2838.34	83.7889	69.5428	71764.6	88.7208	2800.94	84.2375	101.946	77814.5	92.3762
	TG(51:2) [NL-16:0]	3835.08	75.1505	73.5352	93145.2	86.7113	3771.84	73.2012	85.1858	93802.4	86.0761
	TG(51:2) [NL-18:1]	9518.11	78.8368	69.48	233541	86.8898	9261.16	78.2134	93.0563	242746	87.5623
	TG(52:1) [NL-18:0]	17231	84.5408	98.4742	475000	99.5984	17038.2	85.1345	101.101	474561	98.3846
	TG(52:2) [NL-16:0]	104437	83.4099	78.5002	2.70482e+06	89.8993	106514	87.4521	88.4377	2.90257e+06	89.331
	TG(52:3) [NL-16:1]	15051.7	76.501	76.644	372129	89.096	14725.6	88.5787	92.2338	407964	92.9633
	TG(52:3) [NL-18:2]	82367.5	86.1912	76.4049	2.15466e+06	89.0958	81311.2	88.4498	87.7011	2.22346e+06	91.4808
	TG(52:4) [NL-16:0]	35313.3	81.0111	70.8512	881613	86.5474	38365.8	77.0659	73.7555	943475	84.5893
	TG(52:4) [NL-18:1]	23995.3	75.1987	68.9891	574782	84.1462	24229.3	78.396	81.33	614434	85.252
	TG(53:2) [NL-17:0]	2817.66	76.2161	72.5379	68674.3	86.2276	3002.87	77.6693	87.1266	77128.4	86.9432
	TG(54:0) [NL-18:0]	165.171	96.0769	231.069	6481.57	132.982	150.947	109.467	191.499	5778.62	126.363
	TG(54:1) [NL-18:1]	2053.68	87.0725	159.878	66850.9	123.472	1953.97	108.032	148.809	68126.2	124.789
	TG(54:2) [NL-18:0]	15534.3	83.9977	97.3505	425653	96.9786	15911.3	100.302	104.304	483196	104.038
	TG(54:3) [NL-18:1]	17121.6	85.4801	87.7671	460649	91.7091	19598.4	87.12	86.3799	530068	97.0814
	TG(54:4) [NL-18:0]	3431.11	85.2535	86.3962	91843.1	93.4134	3297.7	93.256	88.5302	92758.4	96.4965
	TG(54:4) [NL-18:2]	8909.09	84.8761	80.1368	233790	88.3298	10281.8	86.9693	87.372	278618	94.1814
	TG(54:5) [NL-18:1]	19809.4	83.4229	83.6817	520781	86.3388	22149.5	79.1169	77.3338	557448	90.9412
	TG(54:6) [NL-18:2]	2642.24	93.3459	90.3331	74714.3	91.2987	3066.35	78.0231	76.5444	76488	93.1876
	TG(56:6) [NL-20:4]	2729.51	93.545	90.0493	77205.3	95.0919	2570.93	99.8122	104.466	77916.6	103.91
	TG(56:8) [NL-20:4]	756.929	99.7331	96.3297	22469.2	100.412	899.528	82.4173	89.2383	23887.4	95.355
	TG(58:8) [NL-22:6]	2373.61	176.883	217.435	119488	219.509	1253.93	372.942	405.862	117720	326.369

## Sheet: Coefficients
	Table of model coefficients
			TimePoint		Treatment	Interaction
	lipids	Intercept	15d	30d	KO	15d:KO	30d:KO
	Cer(d18:0/20:0)	1.73934	0.0642044	0.0649169	0.134512	-0.143926	-0.078392
	Cer(d18:0/22:0)	2.58481	-0.00630767	0.0147402	0.0577082	0.0283843	0.0151233
	Cer(d18:0/24:0)	2.89334	-0.0110653	0.00360932	0.0537306	0.0201996	0.00767897
	Cer(d18:0/24:1)	2.62415	-0.000131244	0.0101066	0.0531912	-0.00597732	0.00726354
	Cer(d18:1/16:0)	2.34046	-0.013998	0.000611098	0.0287875	0.00160773	0.0016233
	Cer(d18:1/18:0)	1.75992	-0.0179584	-0.0322429	0.0158169	-0.0282079	0.0452468
	Cer(d18:1/20:0)	2.3086	-0.0305611	-0.0100672	0.0699905	-0.0231482	-0.0163721
	Cer(d18:1/22:0)	3.30283	-0.0627127	-0.0322387	0.0287139	0.0380473	0.0349868
	Cer(d18:1/24:0)	3.86708	-0.0781828	-0.045412	0.0151	0.0388062	0.0394639
	Cer(d18:1/24:1)	3.4122	-0.0362771	-0.030421	0.012962	-0.0100413	0.0513788
	HexCer(d18:1/16:0)	3.14669	0.0137779	0.0371865	-0.0308953	-0.00209777	0.0258344
	HexCer(d18:1/18:0)	1.81285	-0.0345341	0.0220398	-0.0473797	0.0775551	0.0481282
	HexCer(d18:1/20:0)	1.68501	-0.0384079	-0.00559485	-0.0935624	0.133329	0.138359
	HexCer(d18:1/22:0)	2.64384	0.0042399	0.0570241	0.00808898	0.032614	0.0393541
	HexCer(d18:1/24:0)	3.02651	-0.00418593	0.0693543	0.0014872	0.0389255	0.0200945
	HexCer(d18:1/24:1)	2.74347	0.0333868	0.0698272	-0.0212038	0.00590679	0.0369271
	Hex2Cer(d18:1/16:0)	3.79216	0.00414611	0.0174388	-0.00327533	0.0108366	0.041316
	Hex2Cer(d18:1/18:0)	2.10952	-0.0284153	0.0315659	-0.0173116	-0.026277	-0.0135982
	Hex2Cer(d18:1/20:0)	1.84736	-0.0361498	0.042998	0.176974	-0.0709668	-0.164348
	Hex2Cer(d18:1/22:0)	2.44654	0.00354394	0.0207613	0.123222	-0.0691459	-0.0841526
	Hex2Cer(d18:1/24:0)	2.76642	-0.0322695	0.0212573	0.0879657	-0.00225261	-0.0611022
	Hex2Cer(d18:1/24:1)	2.96566	-0.0248737	0.00232247	0.0329034	-0.023949	-0.00992756
	Hex3Cer(d18:1/16:0)	2.94545	-0.0304584	-0.00326285	-0.0182947	-0.000657335	0.0183782
	Hex3Cer(d18:1/18:0)	2.69816	-0.0232184	-0.0142779	-0.0217464	-0.0261904	-0.00329733
	Hex3Cer(d18:1/20:0)	1.66129	0.00875481	0.0226583	0.0147735	0.0152143	0.00475026
	Hex3Cer(d18:1/22:0)	2.24082	0.0105582	-0.00981423	0.0551133	-0.0161121	0.0181756
	Hex3Cer(d18:1/24:0)	2.14793	-0.0210382	0.00113564	0.0446647	0.0053235	-0.0464817
	Hex3Cer(d18:1/24:1)	2.7463	-0.0325398	0.0208143	0.0205056	-0.0135224	-0.0236044
	GM3(d18:1/16:0)	2.86183	-0.0167735	0.0026628	-3.12966e-05	-0.029362	0.00314486
	GM3(d18:1/18:0)	2.46023	-0.0366554	0.000477846	-0.0551994	0.0123419	0.0640781
	GM3(d18:1/20:0)	1.9794	-0.0477022	0.000873855	0.0045073	0.0400058	-0.0249002
	GM3(d18:1/22:0)	2.67199	-0.0417272	0.00176256	0.0457691	-0.00368941	-0.00628172
	GM3(d18:1/24:0)	2.37706	-0.0211555	0.0450922	0.0896355	-0.0538822	-0.0749663
	GM3(d18:1/24:1)	2.71104	-0.0453984	-0.0163886	-0.0115704	0.0180621	0.0145475
	GM1(d18:1/16:0)	1.46857	-0.0685721	-0.0469057	0.0131269	-0.0037858	-0.00358782
	GM1(d18:1/18:0)	0.800332	-0.0118197	-0.0366046	-0.435524	0.416777	0.174826
	GM1(d18:1/24:0)	0.252855	-0.527753	0.0849364	-0.0882573	0.596255	0.1996
	Sulfatide (d18:1:/16:0(OH))	1.50322	0.0139818	0.063878	-0.00621103	0.016785	-0.00632764
	Sulfatide (d18:1:/16:0)	1.42897	0.00817449	0.0960972	-0.064383	0.082677	0.0410202
	Sulfatide (d18:1:/24:0(OH))	1.08538	0.0264491	0.12678	0.0242808	0.0556119	0.00600611
	Sulfatide (d18:1:/24:0)	0.923437	0.0352635	0.145803	0.00433946	0.0687839	-0.0204862
	Sulfatide (d18:1:/24:1(OH))	1.28567	0.0414869	0.102993	-0.0260489	0.0479251	-0.0249556
	Sulfatide (d18:1:/24:1)	1.3222	0.0114648	0.0882784	-0.0493906	0.0913536	0.055102
	SM(d17:1/14:0)	2.33491	-0.0157504	0.00298144	-0.0433208	0.0305752	0.0472568
	SM(d18:0/14:0)	2.43987	-0.0167962	-0.00199408	-0.0482639	0.0538828	0.0775238
	SM(d18:1/14:0)/SM(d16:1/16:0)	3.9602	-0.0111095	0.0162046	-0.0227685	0.0265356	0.0215005
	SM(d18:2/14:0)	2.90028	-0.0290263	-0.00054241	-0.0276327	0.0435702	0.0417266
	SM(d17:1/16:0)	3.67765	-0.0244532	-0.00560038	-0.022615	0.0163036	0.023088
	SM(d18:0/16:0)	3.74769	0.0215245	0.0223431	-5.20647e-05	-0.00549866	0.0232776
	SM(d18:1/16:0)	5.00934	-0.0021483	0.0223754	-0.0139443	0.0149549	0.0108131
	SM(d18:2/16:0)	4.1338	-0.00806383	0.00489726	0.00145647	-0.00305562	0.000536693
	SM(34:3)	1.95619	-0.00633643	0.0122301	-0.0281259	0.0217108	0.0341871
	SM(d16:1/19:0)	2.81427	0.0962891	0.110064	-0.0467206	-0.0101471	0.0064492
	SM(d18:1/17:0)/SM(d17:1/18:0)	3.77069	-0.0192162	0.0135097	-0.0226054	0.00268317	0.00686814
	SM(d18:2/17:0)	2.64417	0.0226358	0.0417776	-0.0331797	0.00500365	0.0217639
	SM(35:2) (b)	1.9486	-0.0629985	-0.0375729	0.00570934	-0.0208335	-0.000307448
	SM(d18:1/18:0)/SM(d16:1/20:0)	4.27956	-0.02303	0.0129709	-0.0268075	0.0339542	0.0477364
	SM(d18:2/18:0)	3.97223	-0.0282061	-0.0172963	-0.0331334	0.0109612	0.0457183
	SM(36:3)	2.82484	-0.0196208	-0.0105228	-0.035119	0.00442488	0.0601892
	SM(37:2)	2.65408	0.147641	0.164973	-0.0283566	-0.0353944	-0.0229025
	SM(d18:1/20:0)/SM(d16:1/22:0)	4.13806	-0.029688	-0.0096798	-0.00232049	0.0283934	0.0361296
	SM(d18:2/20:0)	3.76247	-0.0212861	-0.00504031	-0.017199	0.0192786	0.0412037
	SM(d16:1/23:0)/SM(d17:1/22:0)	3.6716	-0.0312675	-0.00718534	-0.0336776	0.029673	0.0403496
	SM(d18:0/22:0)	2.43433	0.106229	0.0986447	0.10766	-0.124128	-0.0660924
	SM(d18:1/22:0)/SM(d16:1/24:0)	4.36929	-0.0418527	0.00954754	0.00348694	0.0666615	0.0102401
	SM(d16:1/24:1)	3.78276	-0.00360194	0.0207232	-0.00235383	-0.00923673	-0.0103268
	SM(d18:2/22:0)	4.13482	-0.0313088	-0.0130164	-0.00947715	0.0284893	0.0400285
	SM(d18:1/23:0)/SM(d17:1/24:0)	4.17757	-8.4665e-05	0.01531	-0.00375013	-0.00452088	0.0148131
	SM(d17:1/24:1)	3.64505	0.00595483	0.00562882	-0.0312332	-0.0152947	0.0283248
	SM(d18:2/23:0)	3.7546	-0.0118619	0.0114516	-0.0227454	0.00230489	0.0169971
	SM(d18:1/24:0)	4.37895	-0.012731	0.0142753	0.0317246	0.013732	0.00504133
	SM(d18:1/24:1)	4.58178	0.0148876	0.0258911	0.0265839	-0.0244572	-0.0080728
	SM(d18:2/24:0)	4.02063	-0.0185473	0.00590523	-0.00475672	0.0156132	0.0351476
	PC(28:0)	2.11242	-0.0694942	-0.124605	-0.0762206	0.0466323	0.169412
	PC(14:0_16:0)	3.17447	-0.0542708	-0.0266089	-0.0384029	0.0646708	0.0767236
	PC(31:0) (a)	2.66817	-0.150396	-0.100958	-0.0953703	0.0952859	0.0887744
	PC(31:0) (b)	2.55014	-0.000283345	-0.00412516	-0.0319542	0.00211464	0.0695166
	PC(16:0_16:0)	3.87918	0.0275524	0.0276146	0.0291089	-0.0219187	-0.00135396
	PC(32:1)	4.08758	-0.12912	-0.103878	0.0226447	0.00244018	0.0143513
	PC(32:2)	3.39682	-0.1385	-0.13972	-0.0564048	0.0960266	0.111685
	PC(33:0)	2.59517	-0.048384	0.004363	-0.0439606	0.0142959	0.0442092
	PC(33:1)	3.33696	-0.0952222	-0.0660432	-0.0234886	0.0309693	0.0733
	PC(33:2)	3.35632	-0.108645	-0.119295	-0.0484883	0.046888	0.0961093
	PC(16:0_18:0)	3.10145	0.0320095	0.0773251	0.0621161	-0.00298998	-0.0402361
	PC(16:0_18:1)	5.12277	-0.065166	-0.032482	-0.00103899	0.0280608	0.0294957
	PC(16:0_18:2)	5.50215	-0.0616645	-0.056236	0.00130756	0.0202703	0.0175787
	PC(16:1_18:2)	3.39231	-0.157717	-0.149524	-0.0406987	0.0652996	0.0906213
	PC(16:0_18:3) (a)	3.76814	-0.133174	-0.127241	-0.062266	0.0929157	0.0927089
	PC(16:0_18:3) (b)	3.39855	-0.166037	-0.18326	0.0382433	0.0749786	0.0650151
	PC(14:0_20:4)	2.72395	-0.0423917	-0.0170716	-0.00936123	0.0590011	0.0528631
	PC(34:5)	1.87381	0.449197	0.560469	-0.184299	0.221902	0.170529
	PC(15-MHDA_18:1)	3.28536	-0.0955692	-0.0672712	-0.0411321	0.0292539	0.064471
	PC(17:0_18:1)	3.54716	-0.0479914	-0.00897389	0.00165911	0.00185477	0.0357026
	PC(15-MHDA_18:2)	3.76688	-0.107697	-0.0985583	-0.047377	0.0353685	0.063525
	PC(17:0_18:2)	3.88664	-0.0562253	-0.0433069	-0.00659792	0.00320645	0.0262957
	PC(17:1_18:2)	2.51498	-0.072406	-0.0495234	-0.0470093	0.0662559	0.0720284
	PC(15:0_20:3)	2.98306	-0.134408	-0.146767	-0.0119753	0.067497	0.0857206
	PC(15:0_20:4)	2.69719	-0.012961	-0.0269985	-0.0112666	-0.00917319	0.0634492
	PC(35:5)	1.92179	0.464115	0.531016	-0.200872	0.190328	0.232462
	PC(36:0)	2.11078	0.0326907	0.0438765	0.0649277	-0.00825632	-0.0261665
	PC(18:0_18:1)	4.3217	-0.0534177	2.94515e-05	-0.000440201	0.0383098	0.0339799
	PC(18:1_18:1)	3.95661	-0.0471353	-0.0356772	-0.00705832	0.00452255	0.034762
	PC(18:0_18:2)	5.13204	-0.0689915	-0.0413204	-0.00937476	0.0489063	0.0297603
	PC(18:1_18:2)	4.51409	-0.0999567	-0.0912465	-0.0172229	0.0542567	0.0430575
	PC(16:0_20:3) (a)	4.63692	-0.157961	-0.160204	0.0251862	0.00976145	0.0259483
	PC(16:0_20:3) (b)	3.40412	-0.208957	-0.197557	0.0313019	0.0560941	0.0246153
	PC(18:2_18:2)	4.15227	-0.134784	-0.082477	-0.0194188	0.081686	0.0204419
	PC(16:0_20:4)	4.99821	-0.0277041	-0.0281019	0.0244986	-0.0170297	-0.00494607
	PC(16:1_20:4)	2.87942	-0.0386605	-0.0135154	-0.023219	0.0452208	0.0771283
	PC(16:0_20:5)	4.15105	0.482335	0.562121	-0.153661	0.191667	0.160504
	PC(14:0_22:6)	2.56422	0.149156	0.204189	-0.116458	0.134618	0.158758
	PC(15-MHDA_20:4)	2.98646	-0.0273752	-0.0286089	-0.00468749	-0.00777482	0.0134808
	PC(17:0_20:4)	3.02721	0.027647	0.015949	0.0267491	-0.0478901	-0.00385789
	PC(15:0_22:6)	2.5458	0.141852	0.174017	-0.0792374	0.0297665	0.0955937
	PC(18:0_20:3)	4.13138	-0.176571	-0.159723	0.0350458	0.0137999	0.0176217
	PC(18:1_20:3)	3.49499	-0.121281	-0.109449	0.0414585	0.00307198	0.0115576
	PC(38:4) (b)	3.56754	-0.165541	-0.142788	0.0342002	0.0431887	0.0417429
	PC(18:0_20:4)	4.5816	-0.0303417	-0.00679408	0.012466	0.0203732	0.0211111
	PC(38:5) (a)	4.19443	0.0277541	0.0658088	-0.00406732	0.0181587	0.0262521
	PC(38:5) (b)	3.99283	0.358191	0.439336	-0.0629786	0.101943	0.0652632
	PC(38:6) (a)	3.71752	0.150168	0.194176	-0.0444762	0.0626229	0.0654285
	PC(16:0_22:6)	4.75527	0.120194	0.153063	-0.0701517	0.0804034	0.0928637
	PC(18:2_20:5)	2.54828	0.427005	0.558311	-0.143042	0.190996	0.11367
	PC(16:1_22:6)	2.70159	0.0846304	0.127148	-0.086112	0.0955591	0.135896
	PC(38:7) (c)	2.25192	0.0634148	0.108764	-0.0730952	0.0963519	0.11193
	PC(39:5) (a)	2.04686	0.0661445	0.121014	-0.0684963	0.0580851	0.0578971
	PC(39:5) (b)	2.2267	0.129347	0.178385	-0.0426057	0.041843	0.0622368
	PC(15-MHDA_22:6)	2.60456	0.103111	0.137447	-0.0801158	0.0424372	0.0809039
	PC(17:0_22:6)	2.63194	0.188214	0.221401	-0.0483603	0.00249087	0.058284
	PC(18:0_22:4)	2.87864	-0.211064	-0.202287	0.0549647	0.00727228	-0.00733882
	PC(20:0_20:4)	2.22691	-0.00840791	0.000972618	0.0870287	-0.01668	-0.0493114
	PC(18:0_22:5) (n3)	3.64374	0.0591705	0.143865	-0.0362715	0.0833993	0.0342711
	PC(18:0_22:5) (n6)	2.70221	-0.0897531	-0.079752	0.107772	-0.038869	-0.0503706
	PC(18:0_22:6)	4.06342	0.146728	0.198198	-0.058613	0.0600043	0.0715666
	PC(40:7) (a)	2.28425	-0.0929499	-0.0669645	0.0316797	0.0179482	0.0132655
	PC(18:1_22:6) (a)	3.50654	0.0431295	0.0592448	-0.0252445	0.0212861	0.0608195
	PC(18:1_22:6) (b)	2.87688	0.112162	0.130291	-0.0601926	0.0141015	0.0918385
	PC(40:8)	2.79148	0.0355103	0.0971666	-0.00559192	0.0556471	0.0137601
	PC(O-16:0/16:0)	3.11027	-0.0106243	0.0284493	0.0100495	-0.00201157	-0.0192577
	PC(O-32:1)	2.57623	0.156063	0.196926	-0.0356453	-0.0337302	-0.0265833
	PC(O-32:2)	1.34958	0.778742	0.780013	-0.0407343	-0.159256	-0.238152
	PC(O-34:1)	3.37583	-0.0940421	-0.0662953	-0.0253183	0.0298218	0.0721541
	PC(O-34:2)	3.44624	-0.00261268	-0.000554492	-0.0715067	0.0648674	0.0419121
	PC(O-34:4)	2.00965	0.636438	0.644051	-0.0219049	-0.185812	-0.192415
	PC(O-35:4)	1.87478	0.213264	0.234875	-0.013894	-0.0882679	-0.0854364
	PC(O-36:0)	1.53833	-0.00692845	0.044502	0.175165	-0.0568902	-0.119364
	PC(O-18:0/18:1)	3.75179	-0.0645291	-0.0297173	-0.0142912	0.0122239	0.0479083
	PC(O-18:1/18:2)	3.11684	-0.0806165	-0.0788736	-0.0587704	0.04713	0.0747096
	PC(O-16:0/20:3)	2.92415	-0.0760465	-0.079157	-0.0233083	0.00775365	0.0141838
	PC(O-16:0/20:4)	4.08352	0.00595839	0.0078347	0.00466236	-0.0193804	-0.0133104
	PC(O-36:5)	3.62273	-0.0566412	-0.0266934	0.000794143	0.00645578	-0.00150919
	PC(O-18:0/20:4)	3.34474	-0.0562078	-0.0535036	0.00604788	-0.00730372	-0.0102356
	PC(O-38:5)	3.66544	-0.0060774	0.016498	0.0279826	-0.0299438	-0.0252227
	PC(O-16:0/22:6)	3.2946	0.262319	0.295964	-0.0923118	0.0374338	0.0268383
	PC(O-40:5)	2.82431	-0.0219991	0.000220484	-0.0167958	0.0187988	0.0189523
	PC(O-18:0/22:6)	2.97059	0.123375	0.173304	-0.0880543	0.0551907	0.0469616
	PC(O-40:7) (a)	2.8925	0.153207	0.200945	-0.0716315	0.0190414	0.0351791
	PC(O-40:7) (b)	3.02673	0.000142973	0.0422984	0.00298069	-0.00163751	0.00421042
	PC(P-16:0/14:0)	1.817	-0.0440951	0.0214498	-0.0361952	0.0604753	0.0494838
	PC(P-16:0/16:0)	2.95245	-0.0244135	0.0200154	-0.0276235	0.0430297	0.032576
	PC(P-16:0/16:1)	2.31434	-0.0303207	-0.00395019	-0.035242	0.0353091	0.0626452
	PC(P-16:0/18:1)	3.21468	-0.0502289	-0.00105419	-0.0308702	0.0445448	0.0287519
	PC(P-16:0/18:2)	3.66607	-0.0996821	-0.0485381	-0.0543997	0.0697976	0.0395817
	PC(P-16:0/18:3)	2.51485	-0.0671589	-0.00317456	-0.0908174	0.0596458	0.0167382
	PC(P-15:0/20:4) (a)	1.22895	0.0824895	0.169666	0.0548012	-0.120783	-0.190849
	PC(P-15:0/20:4) (b)	1.45736	-0.0113627	0.0988741	0.0318263	-0.0407986	-0.130088
	PC(P-18:1/18:1)	2.44041	-0.061583	-0.0229269	-0.0545386	0.034647	0.0384381
	PC(P-18:0/18:2)	2.90468	-0.101117	-0.0373803	-0.0585435	0.0493767	0.00813677
	PC(P-36:3)	3.11304	-0.0957784	-0.0509401	-0.0352714	0.0376502	0.0196062
	PC(P-16:0/20:4)	3.62953	-0.048393	-0.0151836	-0.00430728	0.0110773	0.00146881
	PC(P-16:0/20:5)	2.86234	0.420365	0.560824	-0.173601	0.193791	0.0861704
	PC(P-17:0/20:4)	2.14541	-0.000234666	0.0761662	0.010036	-0.00461298	-0.0403112
	PC(P-15-MHDA/20:4)	2.51909	-0.0283958	0.0545627	-0.0142933	0.0229755	-0.0356274
	PC(P-18:0/20:4)	2.91901	-0.0380257	0.0187409	0.00316496	-0.0150272	-0.0379791
	PC(P-38:5) (a)	3.38533	0.0379423	0.0840846	-0.0484293	0.0459027	0.030879
	PC(P-38:5) (b)	2.45542	0.222334	0.351794	-0.0476255	0.0345031	-0.074495
	PC(P-16:0/22:6)	2.90332	0.0951134	0.185268	-0.0617222	0.0710561	0.0129041
	PC(P-20:0/20:4)	2.80866	-0.0203304	0.0023134	-0.0163553	0.0191173	0.0181293
	PC(P-18:0/22:5)	2.49313	0.0572573	0.11191	-0.0555377	0.046921	0.0286962
	PC(P-18:0/22:6)	2.3827	0.100158	0.199826	-0.0742935	0.0434422	-0.0109415
	PC(P-18:1/22:6)	2.40221	0.05831	0.149176	-0.0881288	0.0785276	0.0526901
	LPC(14:0) [sn2]	2.32748	-0.0228401	-0.0234333	-0.0447291	0.0192039	0.0896376
	LPC(14:0) [sn1]	2.91948	-0.0272479	-0.0201344	-0.038627	0.0220447	0.0838132
	LPC(15:0) [sn2]	2.17625	-0.00559195	-0.00384444	-0.0178857	-0.054218	0.0512653
	LPC(15:0) [sn1]	2.66886	0.00953653	-0.00586703	-0.0172164	-0.0597717	0.0477133
	LPC(16:0) [sn2]	4.09397	0.0262674	0.026752	0.0344951	-0.0631863	-0.00662575
	LPC(16:0) [sn1]	4.67179	0.0222577	0.037226	0.0415594	-0.0559464	-0.0128272
	LPC(16:1) [sn2]	2.51855	-0.0541229	-0.0303971	0.0108276	-0.0390902	0.0367173
	LPC(16:1) [sn1]	3.14593	-0.0422157	-0.0196032	0.0100883	-0.0435738	0.0299516
	LPC(15-MHDA) [sn2]	2.03228	-0.0241067	0.0293817	0.0207286	-0.0326829	-0.00363361
	LPC(15-MHDA) [sn1] / LPC(17:0) [sn2]	2.67858	0.0117385	0.0337026	0.0125277	-0.0632127	-0.00254973
	LPC(17:0) [sn1]	2.73692	0.0223626	0.050479	0.0132649	-0.0609131	-0.00567552
	LPC(17:1 ) [sn2] (a)	1.54655	0.000896578	0.0271023	-0.0262828	-0.00609798	0.0610334
	LPC(17:1) [sn1] (a) / LPC(17:1) [sn2] (b)	2.11943	0.00362423	0.0466909	-0.0127231	0.00262354	0.0397095
	LPC(17:1) [sn1] (b)	1.50797	-0.0381287	0.0161867	-0.0628279	0.0470719	0.066071
	LPC(18:0) [sn2]	3.60311	0.0267728	0.0512132	0.0304649	-0.0486866	-0.0105483
	LPC(18:0) [sn1]	4.13167	0.0187564	0.0559117	0.0330524	-0.0352915	-0.00684347
	LPC(18:1) [sn2]	3.57056	-0.00115283	0.0205362	0.00484366	-0.024399	0.0304301
	LPC(18:1) [sn1]	4.0762	0.00053404	0.0334342	-0.000521294	-0.0157937	0.0238372
	LPC(18:2) [sn2]	3.78544	-0.0084463	-0.0104295	6.21291e-05	-0.0142602	0.0270322
	LPC(18:2) [sn1]	4.27769	0.00221266	0.00517031	-0.00165014	-0.0150467	0.0168769
	LPC(18:3) [sn2] (a)	1.89148	-0.0333378	-0.0430341	-0.0563851	0.0323234	0.102094
	LPC(18:3) [sn1] (a)/LPC(18:3) [sn2] (b)	2.36826	-0.0306915	-0.0210232	-0.0358581	0.0275376	0.0641667
	LPC(18:3) [sn1] (b)	2.21366	-0.0831403	-0.0740588	0.0348219	-0.00661072	0.018677
	LPC(20:0) [sn2]	1.34317	0.0453005	0.0835125	0.0670686	-0.0457649	-0.0556511
	LPC(20:0) [sn1]	1.9595	0.0329942	0.076291	0.0751977	-0.0273444	-0.0521054
	LPC(20:1) [sn2]	1.5452	0.071522	0.0793968	0.0854532	-0.124984	-0.0599882
	LPC(20:1) [sn1]	2.05114	0.0585568	0.0759734	0.0824551	-0.0966219	-0.0568205
	LPC(20:2) [sn2]	1.67885	-0.0869902	-0.0825117	0.0235318	-0.0513698	0.0110292
	LPC(20:2) [sn1]	2.124	-0.0628553	-0.0476645	0.0483074	-0.0746261	-0.025828
	LPC(20:3) [sn2]	2.61274	-0.149332	-0.155825	0.021819	-0.0346869	0.0206929
	LPC(20:3) [sn1]	3.06287	-0.151873	-0.144872	0.0184375	-0.0138035	0.0116248
	LPC(20:4) [sn2]	3.02954	0.00478003	0.00198755	0.0138102	-0.0285259	0.0159195
	LPC(20:4) [sn1]	3.44211	0.0127116	0.0187473	0.0243016	-0.0538352	-0.0107717
	LPC(20:5) [sn2]	2.21332	0.544784	0.630343	-0.176623	0.148063	0.157496
	LPC(20:5) [sn1]	2.68418	0.556426	0.654372	-0.161205	0.136503	0.129556
	LPC(22:0) [sn2]	0.797786	0.093735	0.1036	0.04196	-0.0507383	-0.0180987
	LPC(22:0) [sn1]	1.28272	0.052971	0.0860434	0.0204804	-0.00223462	0.00452882
	LPC(22:1) [sn2]	0.501913	0.33003	0.343747	0.0335001	-0.102387	-0.0464313
	LPC(22:1) [sn1]	1.04159	0.373585	0.394172	0.0734382	-0.129853	-0.0903354
	LPC(22:4) [sn2]	1.42348	-0.168199	-0.196961	0.0533491	-0.0128432	0.0249521
	LPC(22:4) [sn1]	1.65608	-0.156607	-0.145026	0.0704895	-0.0537046	-0.0541495
	LPC(22:5) [sn2] (a)	1.98274	0.10439	0.154259	-0.0729192	0.0516872	0.0678968
	LPC(22:5) [sn1] (a)/LPC(22:5) [sn2] (b)	2.35662	0.0882473	0.147328	-0.0629056	0.038685	0.0500703
	LPC(22:5) [sn1] (b)	1.60742	-0.111919	-0.118943	0.101732	-0.11338	-0.0530692
	LPC(22:6) [sn2]	2.54	0.168785	0.212448	-0.0720659	0.0310636	0.0725216
	LPC(22:6) [sn1]	2.99838	0.172635	0.220472	-0.0693071	0.0247376	0.0668038
	LPC(24:0) [sn2]	1.13546	0.0425022	0.0640808	0.0178642	-0.00109159	0.0120033
	LPC(24:0) [sn1]	1.61884	0.0317994	0.0637295	0.00662381	0.0247337	0.00869924
	LPC(26:0) [sn2]	0.765612	0.0575609	0.0907288	0.0327859	-0.0217019	-0.0242616
	LPC(26:0) [sn1]	1.1868	-0.00337631	0.0748053	0.0113161	0.037546	-0.015655
	LPC(O-16:0)	2.77199	0.10413	0.113502	0.0437018	-0.078364	-0.0449036
	LPC(O-18:0)	2.24147	0.0459025	0.0686791	0.044717	-0.0605058	-0.0427783
	LPC(O-18:1)	2.56961	0.0453789	0.0604219	0.0591456	-0.0969488	-0.0491214
	LPC(O-20:0)	-1	2.3216e-16	3.27969e-17	0.295116	-0.295116	-0.295116
	LPC(O-20:1)	1.55634	0.0423804	0.0664245	0.00391697	-0.0403794	0.00296898
	LPC(O-22:0)	1.76322	0.0323998	0.0444747	0.0231781	-0.0181666	0.0296998
	LPC(O-22:1)	1.76682	0.0212668	0.0487036	0.0261591	-0.0412368	-0.00324163
	LPC(O-24:0)	2.05771	0.012807	0.0514454	-0.0219945	0.0283975	0.0622088
	LPC(O-24:1)	2.02894	0.0122151	0.0464944	0.0124223	-0.00124342	0.0310576
	LPC(O-24:2)	1.41994	0.0335054	0.0566932	0.0728176	-0.0597313	-0.0309282
	LPC(P-16:0)	2.40211	0.0150987	0.0609081	0.0339885	-0.0618658	-0.0370647
	LPC(P-18:0)	1.53421	0.0123396	0.0783613	0.0250191	-0.064448	-0.0621071
	LPC(P-18:1)	1.35459	0.0222162	0.0703647	0.0333863	-0.0783894	-0.0503525
	LPC(P-20:0)	0.216385	0.0317086	0.0638326	0.0224482	-0.00974883	-0.0442585
	PE(16:0_16:0)	1.28818	0.11603	0.0212456	0.122563	-0.218306	-0.054591
	PE(16:0_16:1)	1.99807	-0.180854	-0.268732	0.152607	-0.133368	-0.0637123
	PE(16:0_18:1)	3.02693	-0.0581407	-0.144089	0.164871	-0.107952	-0.062228
	PE(16:0_18:2)	3.29474	-0.177062	-0.273316	0.0779491	-0.037605	0.00595081
	PE(16:1_18:2)	1.18547	-0.158805	-0.320007	0.0887779	-0.157527	0.0204215
	PE(16:0_18:3) (a)	1.84851	-0.18461	-0.320397	-0.00154745	0.00948275	0.0369825
	PE(16:0_18:3) (b)	1.67252	-0.236776	-0.390798	0.0872312	0.011008	0.0456016
	PE(15-MHDA_18:1)	1.06512	-0.0684987	-0.15212	0.0953389	-0.155332	-0.0189424
	PE(17:0_18:1)	1.52745	-0.0894208	-0.11881	0.0668633	-0.0284945	0.0210306
	PE(15-MHDA_18:2)	1.44851	-0.158675	-0.317954	0.0561412	-0.0513234	0.112358
	PE(17:0_18:2)	1.99902	-0.126024	-0.271478	0.0607621	-0.0692436	0.086248
	PE(36:0)	-0.620333	0.0682478	-0.0341948	-0.143372	0.62642	0.346389
	PE(18:0_18:1)	2.79231	0.0015624	-0.0243868	0.121674	-0.0420767	-0.0658464
	PE(18:1_18:1)	2.77388	-0.0103	-0.0311665	0.143936	-0.0253962	-0.0821816
	PE(18:0_18:2)	3.50452	-0.171388	-0.250176	0.0471674	-0.0144373	0.0308057
	PE(18:1_18:2)	2.92473	-0.133725	-0.197478	0.122919	-0.0284908	-0.0413186
	PE(16:0_20:3)	2.58721	-0.196377	-0.28324	0.0234974	0.0807108	0.0690187
	PE(16:0_20:4)	3.34241	-0.130842	-0.235117	0.0791557	-0.0480442	-0.0117508
	PE(16:1_20:4)	1.15095	-0.0722009	-0.186336	0.0301702	-0.121321	0.0503241
	PE(16:0_20:5)	2.19092	0.409845	0.399435	-0.10174	0.1081	0.14653
	PE(15-MHDA_20:4)	1.52758	-0.166212	-0.191862	0.0324419	0.028151	-5.56028e-05
	PE(17:0_20:4)	2.03529	-0.0943827	-0.155256	0.0879643	-0.0295763	-0.0136185
	PE(18:0_20:3) (a)	2.55793	-0.223001	-0.29318	0.0843969	-0.0543562	-0.0321817
	PE(18:0_20:3) (b)	1.5934	-0.0670745	-0.0799139	0.145441	-0.105	-0.109426
	PE(18:0_20:4)	3.71413	-0.0770217	-0.140209	0.125586	-0.0298426	-0.0557569
	PE(38:5) (a)	3.12615	-0.0703676	-0.145773	0.102333	-0.0253475	-0.0304938
	PE(38:5) (b)	2.82775	0.271846	0.277191	-0.000957969	0.043531	0.0401679
	PE(16:0_22:6)	3.74142	0.0402405	-0.0308465	-0.0513108	0.0269261	0.0838823
	PE(15-MHDA_22:6)	1.68683	0.0253398	-0.0259886	-0.0986093	0.0664844	0.183714
	PE(17:0_22:6)	1.74186	0.0533779	0.00295969	-0.0730918	0.0701902	0.128414
	PE(18:0_22:4)	1.89615	-0.14153	-0.173347	0.26889	-0.0997496	-0.145499
	PE(18:0_22:5) (a)	2.51563	0.00717824	-0.0229513	0.101804	-0.00404634	-0.0322817
	PE(18:0_22:5) (b)	1.83487	-0.226916	-0.352708	0.168735	-0.0815628	-0.0180785
	PE(18:0_22:6)	3.38175	0.0598777	0.0269719	-0.052078	0.0715571	0.0957556
	PE(40:7)	2.7123	0.034335	-0.0444194	-0.0358366	0.0577012	0.115963
	PE(O-34:1)	2.08015	0.0388582	0.0647449	-0.116644	0.0865477	0.0723322
	PE(O-16:0/18:2)	1.96976	0.0699215	0.0385234	-0.176539	0.0822396	0.110654
	PE(O-18:1/18:2)	1.19165	-0.0811344	-0.00678969	-0.0572918	-0.00778327	-0.024516
	PE(O-16:0/20:3)	2.05201	0.00719095	-0.0109747	-0.142924	0.0491669	0.0941186
	PE(O-16:0/20:4)	2.72045	0.0887893	0.0816476	-0.103614	0.0150276	0.0428276
	PE(O-36:5)	1.96265	0.689579	0.719582	-0.251596	0.159164	0.151488
	PE(O-16:0/22:4)	1.68745	-0.148828	-0.144066	0.00962044	-0.00749379	0.00928994
	PE(O-18:0/20:4)	2.60551	-0.0907144	-0.0514447	-0.0763069	0.0960936	0.0684147
	PE(O-38:5) (a)	2.88454	-0.00874749	0.0150233	-0.130863	0.0881624	0.0822125
	PE(O-38:5) (b)	2.15962	0.364924	0.423119	-0.124568	0.107219	0.0945607
	PE(O-16:0/22:6)	2.72535	0.249968	0.264411	-0.105492	0.0382317	0.063773
	PE(O-18:0/22:5) (a)	2.21683	-0.0525033	0.0174739	-0.10527	0.116081	0.0731198
	PE(O-18:0/22:6)	2.49896	0.108372	0.15123	-0.101887	0.103062	0.0883681
	PE(O-18:1/22:6)	2.34875	0.178154	0.21871	-0.166144	0.123498	0.140365
	PE(P-15:0/20:4) (a)	1.48664	0.0648808	0.00955213	0.0381554	-0.11987	-0.0997812
	PE(P-15:0/20:4) (b)	1.342	-0.0986848	0.00968505	0.117101	-0.0123873	-0.237997
	PE(P-15:0/22:6) (a)	1.97581	0.426493	0.441484	-0.0662052	-0.144558	-0.164057
	PE(P-15:0/22:6) (b)	1.61235	0.209353	0.264317	-0.0987438	0.0140417	-0.0553092
	PE(P-16:0/18:1)	2.75793	-0.0646503	-0.0136094	-0.00191208	0.0506016	-0.00900827
	PE(P-16:0/18:2)	3.42506	-0.168809	-0.161432	-0.110101	0.10064	0.0869721
	PE(P-16:0/18:3)	1.7219	-0.106559	-0.230085	-0.140712	0.177608	0.260141
	PE(P-16:0/20:3) (a)	2.56354	-0.212161	-0.184862	-0.0683899	0.0800078	0.0391761
	PE(P-16:0/20:3) (b)	1.66901	-0.199134	-0.17822	-0.0116487	0.128041	0.0341491
	PE(P-16:0/20:4)	3.83737	-0.0710489	-0.0773574	0.0295233	0.035917	-0.0154947
	PE(P-16:0/20:5)	2.97115	0.520409	0.544032	-0.224323	0.24667	0.171092
	PE(P-16:0/22:4)	2.50567	-0.0743653	-0.103673	0.262216	-0.122528	-0.196417
	PE(P-16:0/22:5) (a)	3.17609	-0.0128099	0.0369948	-0.000492066	0.0597771	-0.00107733
	PE(P-16:0/22:5) (n3)	2.19689	-0.0898397	-0.15159	0.0892522	-0.0671294	-0.057414
	PE(P-16:0/22:6)	3.52306	0.129854	0.166629	-0.0505836	0.0510526	0.0101355
	PE(P-17:0/20:4)	2.55266	-0.0855678	-0.0132997	0.0543349	-0.00805637	-0.119075
	PE(P-15-MHDA/20:4)	2.77501	-0.131454	-0.0613683	0.000403152	0.0143376	-0.0743613
	PE(P-15-MHDA/22:6)	2.26387	0.100675	0.187043	-0.0423022	0.026032	-0.0672473
	PE(P-17:0/22:6)	2.43485	0.108746	0.188642	-0.0542835	0.0266745	-0.0482615
	PE(P-18:0/18:1)	2.87683	-0.0865957	-0.03177	-0.0292844	0.0498223	-0.0181582
	PE(P-18:0/18:2)	3.45788	-0.232154	-0.176808	-0.0851353	0.0927558	0.02901
	PE(P-18:0/18:3)	1.69349	-0.139348	-0.212618	-0.159658	0.0671501	0.0783232
	PE(P-18:0/20:3) (a)	2.6097	-0.268354	-0.214846	-0.0470183	0.068283	0.00412026
	PE(P-18:0/20:3) (b)	1.88977	-0.246195	-0.204247	-0.0325894	0.0954526	0.0408475
	PE(P-18:0/20:4)	3.91113	-0.0912361	-0.0371137	0.066352	-0.00377255	-0.0994581
	PE(P-18:0/20:5)	3.22793	0.45568	0.589704	-0.173244	0.210844	0.0562818
	PE(P-18:0/22:4)	2.40568	-0.0484597	-0.0777863	0.293492	-0.147048	-0.223671
	PE(P-18:0/22:5) (a)	2.79816	-0.017193	0.0540166	0.0572448	0.0324926	-0.0787035
	PE(P-18:0/22:5) (n3)	1.86513	-0.117786	-0.123393	0.0932368	-0.0589877	-0.138246
	PE(P-18:0/22:6)	3.39694	0.083191	0.163576	-0.0627347	0.0743412	-0.0102256
	PE(P-18:1/18:1) (a)	2.68627	-0.0793848	-0.063703	-0.0370758	0.0467404	0.0399368
	PE(P-18:1/18:1) (b)	1.87811	-0.132638	-0.0619231	-0.0936581	0.0778627	0.0518788
	PE(P-18:1/18:2) (a)	3.17738	-0.218763	-0.20871	-0.132543	0.125184	0.120252
	PE(P-18:1/18:2) (b)	2.45981	-0.275915	-0.227602	-0.127979	0.117527	0.0771372
	PE(P-18:1/18:3)	1.54192	-0.165253	-0.179574	-0.238107	0.269435	0.105491
	PE(P-18:1/20:3) (a)	2.15609	-0.0984722	-0.102189	-0.0431979	0.0780913	0.0286018
	PE(P-18:1/20:3) (b)	1.49859	-0.155187	-0.0384372	0.00396572	0.0434076	-0.0665696
	PE(P-18:1/20:4) (a)	3.59487	-0.113202	-0.105758	-0.0333075	0.0514762	0.0236536
	PE(P-18:1/20:4) (b)	2.77282	-0.163029	-0.0950754	-0.00139552	-0.00414922	-0.0632959
	PE(P-18:1/20:5) (a)	2.79889	0.466755	0.513356	-0.277068	0.261844	0.197539
	PE(P-18:1/20:5) (b)	2.06926	0.389801	0.496113	-0.222198	0.196011	0.103734
	PE(P-18:1/22:4) (a)	1.77069	-0.116689	-0.135083	0.146097	-0.0522273	-0.0984962
	PE(P-18:1/22:5) (a)	2.62256	-0.0271045	-0.0086577	-0.054209	0.0712286	0.0509566
	PE(P-18:1/22:5) (n3)	1.72954	-0.130685	-0.154974	0.00105631	0.00871111	0.0159174
	PE(P-18:1/22:6) (a)	3.36052	0.089327	0.115059	-0.115841	0.102956	0.107432
	PE(P-18:1/22:6) (b)	2.62495	0.0335591	0.109111	-0.106511	0.0907967	0.0503636
	PE(P-19:0/20:4) (a)	1.61382	-0.0830361	0.0207785	0.0211546	-0.0112079	-0.155057
	PE(P-19:0/20:4) (b)	1.56793	-0.0176348	0.0138568	0.109184	-0.0875133	-0.171558
	PE(P-20:0/18:1)	2.05114	-0.074574	-0.0248508	0.0138028	0.0485648	0.00632267
	PE(P-20:0/18:2)	2.24639	-0.155169	-0.116448	-0.0151738	0.0619067	0.0139263
	PE(P-20:0/20:4)	2.55421	-0.0174235	0.0232746	0.173474	-0.0492764	-0.140828
	PE(P-20:0/22:6)	2.29381	0.136815	0.167154	-0.00783639	0.0185844	-0.00360922
	PE(P-20:1/20:4)	2.28314	-0.129138	-0.0922319	-0.024252	0.0787756	-0.0166743
	PE(P-20:1/22:6)	2.0896	0.0593672	0.118607	-0.110517	0.126689	0.0589898
	LPE(16:0) [sn2]	2.35565	0.0911399	0.0747053	0.090225	-0.114753	-0.0383977
	LPE(16:0) [sn1]	-	-	-	-	-	-
	LPE(17:0) [sn2]	1.59918	0.0202966	0.0502151	-0.0135377	-0.0780326	-0.0262985
	LPE(17:0) [sn1]	1.80045	0.0166999	0.0298058	0.00980085	-0.0711281	-0.0390622
	LPE(18:0) [sn2]	2.48301	0.0571762	0.0596768	0.103344	-0.0989426	-0.052604
	LPE(18:0) [sn1]	2.97079	0.0418816	0.0531846	0.08705	-0.074853	-0.0484679
	LPE(18:1) [sn2]	2.50049	0.0221826	0.0435773	0.106518	-0.070223	-0.0762577
	LPE(18:1) [sn1]	2.8681	0.0101298	0.0247861	0.110363	-0.0719868	-0.0648902
	LPE(18:2) [sn2]	2.86795	-0.106998	-0.133019	0.0512666	-0.0306637	0.0207669
	LPE(18:2) [sn1]	3.18633	-0.111921	-0.143352	0.0455177	-0.0117369	0.0378143
	LPE(20:4) [sn2]	2.67205	-0.0918011	-0.105557	0.0784629	-0.0136824	-0.0251257
	LPE(20:4) [sn1]	2.86433	-0.0721494	-0.102557	0.0679314	-0.0596159	-0.0196116
	LPE(22:6) [sn2]	2.58533	0.0987182	0.112631	-0.0359352	0.0551454	0.0669619
	LPE(22:6) [sn1]	2.85306	0.109062	0.13364	-0.0370296	0.0316802	0.0493485
	LPE(P-16:0)	1.82939	0.0519462	0.0975754	0.126421	-0.0592575	-0.107292
	LPE(P-18:0)	2.00621	0.0176535	0.0963965	0.108867	-0.0617991	-0.122934
	LPE(P-18:1)	1.44338	0.00747161	0.0813404	0.0523688	0.0168544	-0.0686024
	LPE(P-20:0)	1.15309	0.0206858	0.101225	0.0928179	-0.0032663	-0.0926588
	PI(32:0)	2.0011	-0.0456683	0.0272632	0.00887118	0.0562226	-0.00986852
	PI(16:0_16:1)	2.21912	-0.103389	-0.113812	0.0468908	-0.0375121	0.0383746
	PI(34:0)	2.26406	0.0212205	0.0870433	-0.0176543	0.0361541	-0.00293891
	PI(34:1)	3.18061	0.0140581	0.0170202	0.0178631	-0.0348867	0.00881679
	PI(35:1) (a)	1.15309	-0.150647	-0.0327434	-0.0639894	-0.086294	-0.0963154
	PI(35:1) (b)	1.6686	0.0356015	0.038539	-0.0495983	0.00344617	0.0771185
	PI(17:0_18:2) (a)	0.856287	-0.0515023	0.0675259	0.0115785	-0.0159923	-0.0689605
	PI(17:0_18:2) (b)	1.59152	-0.00275505	-0.0356828	0.0324023	-0.0527346	0.00895597
	PI(36:1)	3.45199	0.0929453	0.113818	-0.0135206	0.00239426	0.0105752
	PI(36:2) (a)	2.55889	0.102006	0.1192	0.0174924	-0.0281834	-0.061566
	PI(36:2) (b)	3.58674	0.0659962	0.050749	0.0233054	-0.0399943	-0.00729514
	PI(18:1_18:2)	2.53762	0.0230482	-0.00212277	0.0546933	-0.0459652	-0.0595286
	PI(16:0_20:3) (a)	2.55567	-0.144965	-0.169613	0.0161526	0.0171428	0.0535965
	PI(16:0_20:3) (b)	1.81699	-0.146607	-0.174784	0.0142708	0.0792403	0.0626727
	PI(16:0_20:4)	3.10468	-0.0273301	-0.056348	0.0699994	-0.0416185	-0.0200588
	PI(37:4) (a)	0.9685	-0.0572935	-0.0409809	0.0206124	-0.0562306	-0.0228998
	PI(37:4) (b)	1.83945	0.0330872	-0.0232263	0.0571832	-0.0888496	-0.00970234
	PI(37:6)	1.09041	0.262031	0.280131	-0.0706476	0.00380459	0.0239513
	PI(18:0_20:2)	2.23708	-0.0912573	-0.112461	-0.0125038	0.000333605	0.0645542
	PI(18:0_20:3) (a)	3.34379	-0.116977	-0.13151	0.0378661	-0.0179401	-0.00300873
	PI(18:0_20:3) (b)	3.06819	-0.134156	-0.135519	0.0247776	-0.0201017	-0.0300073
	PI(18:0_20:4)	4.21728	0.0587482	0.0468591	0.0846103	-0.0696851	-0.0588396
	PI(38:5) (a)	2.67405	0.0340314	0.0175281	0.0976867	-0.0679932	-0.0590716
	PI (38:5) (b)	2.57823	0.136563	0.120339	0.0261353	-0.0152439	0.0176766
	PI(38:6)	2.43806	0.165164	0.153864	-0.0112597	0.0157275	0.0469391
	PI(39:6) (a)	0.320188	0.117302	0.36838	0.101167	0.020321	-0.301706
	PI(39:6) (b)	0.914701	0.222526	0.211539	0.014713	-0.0552091	0.0452861
	PI(18:0_22:4)	2.39387	-0.103491	-0.11316	0.0334305	-0.0472437	0.00960843
	PI(20:0_20:4)	1.6033	0.0206364	0.0306858	0.088593	0.00186492	-0.0648243
	PI(18:0_22:5) (a)	2.73013	0.157302	0.167269	-0.035405	0.0144206	0.0494623
	PI(18:0_22:5) (b)	2.18409	0.00679345	-0.0512404	0.0889131	-0.0660952	-0.0312878
	PI(18:0_22:6)	2.87702	0.189224	0.197912	-0.0272069	0.00685979	0.0353615
	LPI(18:0) [sn2]	0.902451	0.0241432	-0.0525574	0.00504947	0.0546502	0.0223103
	LPI(18:0) [sn1]	1.46489	0.0784086	0.0558573	0.0912767	-0.0807283	-0.0527014
	LPI(18:1) [sn2]	0.978037	-0.0841016	0.00710935	-0.10882	0.165651	0.191073
	LPI(18:1) [sn1]	1.6021	0.00161321	0.0706359	-0.123872	0.126324	0.0618528
	LPI(18:2) [sn2]	1.15389	-0.0147442	-0.0553822	-0.0944076	0.115444	0.171863
	LPI(18:2) [sn1]	1.7525	-0.0289362	-0.0020642	-0.0430378	0.0942858	0.0563576
	LPI(20:4) [sn2]	1.43432	0.0620904	0.0754386	0.0222564	-0.0242481	-0.0110849
	LPI(20:4) [sn1]	2.01404	0.0162418	0.0191182	-0.0453461	0.0259559	0.0531907
	PS(36:1)	2.80319	0.103831	0.179218	0.406761	-0.164518	-0.30811
	PS(36:2)	1.93077	0.111793	0.164388	0.355003	-0.157355	-0.265377
	PS(38:3)	2.43381	0.039546	0.108379	0.354477	-0.13262	-0.279152
	PS(38:4)	2.70333	0.0676436	0.12805	0.391552	-0.132699	-0.286091
	PS(38:5)	-0.491385	-0.0159377	-0.0157751	0.303862	-0.3379	-0.112814
	PS(40:5)	1.80516	0.139515	0.198934	0.356479	-0.155583	-0.285681
	PS(40:6)	1.8308	0.172804	0.230232	0.259259	-0.0661021	-0.18654
	PG(34:1)	-0.614111	-0.018311	-0.269885	-0.225891	-0.0319456	0.422754
	PG(34:2)	1.62771	-0.0430357	-0.0986179	0.0256951	-0.0100546	0.0901875
	PG(36:2)	1.61757	-0.0691333	-0.059489	0.134095	-0.0845902	-0.110559
	CE(14:0)	3.54127	0.0300358	0.13364	-0.292417	0.275794	0.253822
	CE(15:0)	3.81041	0.0335977	0.0544342	-0.0904151	0.0494952	0.0781816
	CE(16:0)	5.01017	0.035534	0.0655849	0.00309784	-0.00599548	-0.0270557
	CE(16:1)	4.28238	-0.020885	0.0773271	-0.140885	0.127529	0.119075
	CE(16:2)	2.35434	0.144152	0.273876	-0.244052	0.238922	0.203476
	CE(17:0)	4.09053	-0.0210445	0.0397673	-0.039736	0.0175423	0.00200094
	CE(17:1)	3.93017	-0.044601	0.0112536	-0.0639664	0.0545539	0.0685503
	CE(18:0)	4.27571	-0.0244265	0.0461625	-0.0175026	0.0287614	0.0051399
	CE(18:1)	5.53175	-0.0198083	0.0115518	-0.0361465	0.0378645	0.0397892
	CE(18:2)	5.77099	-0.0191156	0.0174743	-0.0256716	0.0234634	0.00969016
	CE(18:3)	4.52084	-0.0808742	-0.0391572	-0.136445	0.175308	0.123486
	CE(20:1)	2.75306	-0.0186507	0.0133316	-0.0217091	0.0126534	0.0329738
	CE(20:3)	4.33801	-0.125573	-0.109722	-0.00539986	0.0371096	0.0191437
	CE(20:4)	5.13232	0.045496	0.0942565	-0.0444128	0.0332735	0.00451374
	CE(20:5)	4.62675	0.524932	0.643047	-0.249966	0.2455	0.163616
	CE(22:0)	1.95539	-0.115503	0.044702	0.0238595	0.0142639	-0.0681885
	CE(22:1)	2.05406	0.0794572	0.130864	0.0241472	-0.0401973	-0.043551
	CE(22:4)	2.83551	-0.079857	-0.0645936	0.00434226	0.0199002	-0.00128637
	CE(22:5) (a)	3.08579	0.17687	0.284656	-0.141863	0.136724	0.0956791
	CE(22:5) (b)	2.76091	-0.00250071	0.0400034	0.0401036	0.0157363	-0.0366962
	CE(22:6)	4.41599	0.231699	0.345143	-0.17677	0.120267	0.110343
	CE(24:0)	1.83442	-0.118795	0.00604793	0.040924	-0.214046	-0.106903
	CE(24:1)	2.03443	0.00312102	0.0931414	0.0210322	-0.0316005	-0.0508791
	CE(24:4)	1.85254	-0.0617103	-0.0423555	0.033946	-0.0171135	-0.0357293
	CE(24:5)	2.05893	0.15683	0.211693	-0.109141	0.123186	0.0688746
	CE(24:6)	1.58121	0.0333616	0.165721	-0.114187	0.171024	0.0337259
	COH	5.9304	-0.00146446	0.0211415	-0.00584542	0.0189043	0.0266404
	AcylCarnitine(12:0)	2.50166	-0.167467	-0.219504	-0.203463	0.178992	0.254244
	AcylCarnitine(14:0)	1.96426	-0.0844251	-0.144676	-0.143287	0.111688	0.212632
	AcylCarnitine(14:1)	2.51993	-0.150653	-0.200515	-0.151673	0.157252	0.211829
	AcylCarnitine(14:2)	2.13882	-0.129918	-0.17329	-0.110678	0.132015	0.155087
	AcylCarnitine(15:0) (a)	1.05624	-0.0683047	-0.0899135	-0.315407	0.200831	0.317875
	AcylCarnitine(15:0) (b)	0.71563	-0.0815872	-0.0716999	-0.107039	0.114493	0.159497
	AcylCarnitine(16:0)	2.563	-0.0389603	-0.0625205	-0.0308083	0.0295255	0.0819034
	AcylCarnitine(16:1)	1.99881	-0.106087	-0.131009	-0.104756	0.113447	0.152228
	AcylCarnitine(17:0) (a)	0.377847	0.0664665	-0.133545	-0.191931	-0.171985	0.513729
	AcylCarnitine(17:0) (b)	0.855045	-0.0233199	-0.0481278	-0.0655184	0.0278896	0.119125
	AcylCarnitine(18:0)	2.09946	-0.0721137	-0.0478421	-0.0494862	0.0810446	0.0930297
	AcylCarnitine(18:1)	2.65348	-0.0554859	-0.0727358	-0.0425552	0.0674844	0.096781
	AcylCarnitine(18:2)	2.14097	-0.0465505	-0.0693296	-0.033291	0.0590321	0.0600041
	DG(14:0_16:0)	-1	1.76351e-16	1.49097e-17	0.217371	-0.217371	-0.217371
	DG(16:0_16:0)	-1	5.47134e-33	5.47134e-33	-1.69279e-32	8.34092e-32	1.69279e-32
	DG(16:0_16:1)	0.237076	-0.61255	-0.0439511	0.687099	-0.470297	-0.69577
	DG(14:0_18:2)	2.22799	-0.378245	-0.283428	0.209946	0.129151	0.117741
	DG(16:0_18:1)	3.92406	-0.133131	-0.201377	0.185567	-0.120989	-0.0213009
	DG(16:1_18:1)	3.23231	-0.241208	-0.261878	0.156066	-0.15998	-0.000812467
	DG(16:0_18:2)	3.30873	-0.109071	-0.17899	0.134324	-0.108442	-0.0594876
	DG(18:0_18:1)	2.97678	-0.1755	-1.17844	0.574987	-0.209595	0.530102
	DG(18:1_18:1)	4.39535	-0.145442	-0.185724	0.127188	-0.0379046	-0.0254288
	DG(18:0_18:2)	3.00746	-0.153734	-0.142437	0.148468	-0.0359623	-0.0734299
	DG(18:1_18:2)	4.05222	-0.144667	-0.193879	0.118352	-0.0127352	-0.0297764
	DG(18:2_18:2)	3.29484	-0.123413	-0.196827	0.113414	0.00453522	-0.02419
	DG(18:1_18:3)	2.99423	-0.155063	-0.191159	0.128937	-0.0102485	-0.0468162
	DG(16:0_20:4)	2.5384	-0.0109049	-0.0450631	0.18818	-0.182817	-0.107744
	DG(18:1_20:3)	3.23116	-0.20171	-0.285326	0.0749337	-0.0114073	0.0351602
	DG(18:0_20:4)	2.74101	0.0226794	0.0526818	0.158033	-0.0539699	-0.126417
	DG(18:1_20:4)	3.22955	0.00644664	-0.00454596	0.163445	-0.122693	-0.108555
	DG(16:0_22:5)	-0.733332	-0.266668	-0.0961333	-0.0223223	0.225331	0.374616
	DG(18:2_20:4)	2.95764	0.00908778	-0.014997	0.148381	-0.117601	-0.11524
	DG(16:0_22:6)	2.39225	0.276574	0.374359	-0.0778709	0.0783628	0.0517301
	TG(48:0) [NL-16:0]	3.32218	-0.0491366	-0.130223	0.11537	-0.162681	0.0407463
	TG(48:1) [NL-18:1]	4.09653	-0.11619	-0.188638	0.0653402	-0.0749805	0.0762887
	TG(48:2) [NL-14:1]	3.11915	-0.133291	-0.149623	0.125597	-0.139733	-0.0187806
	TG(48:2) [NL-16:0]	3.88167	-0.122228	-0.185031	0.102055	-0.120433	0.00587818
	TG(48:2) [NL-16:1]	3.73278	-0.130946	-0.176196	0.0898656	-0.170397	0.0291164
	TG(48:2) [NL-18:1]	3.96962	-0.155963	-0.232474	0.0682152	-0.0513719	0.130858
	TG(48:3) [NL-16:1]	2.80541	-0.122664	-0.152596	0.0713079	-0.118529	0.0188354
	TG(48:3) [NL-18:2]	3.53764	-0.140786	-0.215939	0.0737223	-0.039215	0.0771111
	TG(49:1) [NL-15:0]	3.11563	-0.0800909	-0.132594	0.0325495	-0.0805171	0.129026
	TG(49:1) [NL-16:0]	3.329	-0.0488373	-0.130409	0.0436952	-0.158409	0.0975796
	TG(49:1) [NL-18:1]	3.35637	-0.0683568	-0.155224	0.0117801	-0.134189	0.135981
	TG(50:0) [NL-18:0]	3.51161	-0.061874	-0.0959459	0.096823	-0.097039	-0.00236529
	TG(50:1) [NL-14:0]	2.75393	-0.0712023	-0.0523869	-0.0154254	0.0309301	0.147885
	TG(50:1) [NL-18:1]	4.45578	-0.077699	-0.14186	0.0879613	-0.120663	-0.00185439
	TG(50:2) [NL-18:0]	2.65632	-0.0557699	-0.0391608	-0.0353181	0.0300898	0.0908638
	TG(50:2) [NL-18:1]	4.67256	-0.124047	-0.162774	0.0411691	-0.0385893	0.0511949
	TG(50:2) [NL-18:2]	4.04422	-0.0563757	-0.135804	0.0447398	-0.0881682	0.0205089
	TG(50:3) [NL-14:1]	2.80914	-0.116208	-0.10574	0.0373894	-0.0158104	0.0576524
	TG(50:3) [NL-16:1]	3.84648	-0.138661	-0.195191	0.0610993	-0.0937621	0.0150012
	TG(50:3) [NL-18:1]	3.83864	-0.116389	-0.158644	0.0395413	-0.00435289	0.0513306
	TG(50:4) [NL-14:0]	3.43729	-0.103419	-0.153454	0.0316443	0.00458046	0.0445168
	TG(51:0) [NL-16:0]	2.14667	-0.0419592	-0.0931678	0.0158907	-0.128676	0.150464
	TG(51:1) [NL-18:1]	3.13706	-0.101928	-0.168039	0.0606345	-0.118647	0.0814821
	TG(51:2) [NL-15:0]	3.41553	-0.0794343	-0.16495	0.00914892	-0.0561508	0.124402
	TG(51:2) [NL-16:0]	3.52464	-0.116147	-0.161475	0.0403088	-0.0798519	0.0446238
	TG(51:2) [NL-18:1]	3.93495	-0.103359	-0.168479	0.0133307	-0.0706617	0.0896271
	TG(52:1) [NL-18:0]	4.14702	-0.0628728	-0.0550187	0.0636838	-0.0509964	-0.0131456
	TG(52:2) [NL-16:0]	4.99325	-0.0704483	-0.107063	0.0188767	-0.0238233	0.0376136
	TG(52:3) [NL-16:1]	4.14283	-0.102844	-0.109967	-0.00822855	0.0156152	0.0725067
	TG(52:3) [NL-18:2]	4.89733	-0.0626908	-0.116481	-0.00267763	0.00318554	0.0507974
	TG(52:4) [NL-16:0]	4.5145	-0.0878642	-0.15315	0.0340251	-0.0102018	0.0230985
	TG(52:4) [NL-18:1]	4.34482	-0.117493	-0.168069	0.0139205	0.00136876	0.0700799
	TG(53:2) [NL-17:0]	3.41152	-0.113096	-0.156121	0.0301843	-0.0492919	0.061927
	TG(54:0) [NL-18:0]	2.1616	0.00156556	0.0738985	0.0122484	0.00903015	0.0316401
	TG(54:1) [NL-18:1]	3.21327	-0.0553712	0.0293471	0.0499795	0.0425563	-0.0113343
	TG(54:2) [NL-18:0]	4.15572	-0.0625983	-0.0344515	0.0180818	0.0358853	0.0258946
	TG(54:3) [NL-18:1]	4.21112	-0.0745995	-0.0889322	0.0299154	0.0144584	0.0395658
	TG(54:4) [NL-18:0]	3.49637	-0.0691007	-0.0744852	-0.012043	0.0386718	0.0182996
	TG(54:4) [NL-18:2]	3.91425	-0.0863198	-0.122781	0.0603296	0.0362983	0.054104
	TG(54:5) [NL-18:1]	4.25902	-0.111662	-0.135911	0.0247933	0.0467768	0.0221976
	TG(54:6) [NL-18:2]	3.36286	-0.0813551	-0.0972596	0.0291283	0.0167794	-0.0117361
	TG(56:6) [NL-20:4]	3.42623	-0.0331211	-0.0515123	-0.0397711	0.0302514	0.0794833
	TG(56:8) [NL-20:4]	2.85076	-0.00874592	-0.0119797	0.0427914	-0.0515032	-0.00672109
	TG(58:8) [NL-22:6]	3.27756	0.312297	0.403349	-0.208664	0.218953	0.188301

## Sheet: Nominal
	Table of nominal p-values
		AUC-based t-tests		Model	Term p-values			Level p-values
									TimePoint		Treatment	Interaction
	lipids	AUC	relAUC	model	TimePoint	Treatment	Interaction	Intercept	15d	30d	KO	15d:KO	30d:KO
	Cer(d18:0/20:0)	0.232303	0.117888	0.353976	0.506397	0.0353085	0.280445	3.40797e-33	0.342723	0.337442	0.0501879	0.135218	0.41216
	Cer(d18:0/22:0)	0.153386	0.618618	0.36079	0.924329	0.289287	0.934247	2.49128e-44	0.912505	0.797408	0.317182	0.726762	0.852238
	Cer(d18:0/24:0)	0.165219	0.675796	0.413306	0.95122	0.266502	0.956514	1.24236e-50	0.828176	0.943548	0.294489	0.779387	0.915167
	Cer(d18:0/24:1)	0.22432	0.965709	0.491676	0.966691	0.238536	0.978642	9.28814e-49	0.997799	0.831783	0.266463	0.929202	0.914023
	Cer(d18:1/16:0)	0.123064	0.994582	0.321665	0.768421	0.206141	0.998323	2.02608e-52	0.560422	0.979688	0.233718	0.962223	0.961857
	Cer(d18:1/18:0)	0.538059	0.979521	0.343339	0.611475	0.627317	0.274245	4.32204e-41	0.6015	0.349886	0.645436	0.562008	0.353582
	Cer(d18:1/20:0)	0.0167855	0.319068	0.0319084	0.612487	0.0260852	0.866643	2.5493e-48	0.35874	0.76153	0.0388682	0.621985	0.727144
	Cer(d18:1/22:0)	0.0673062	0.101868	0.1398	0.264979	0.455592	0.739553	7.98837e-56	0.126555	0.428225	0.480141	0.508125	0.5427
	Cer(d18:1/24:0)	0.188215	0.261484	0.215836	0.168649	0.716735	0.744671	2.8286e-60	0.0793199	0.303164	0.730838	0.532437	0.52554
	Cer(d18:1/24:1)	0.121993	0.653308	0.104718	0.408789	0.656235	0.278017	4.93572e-60	0.24053	0.324025	0.673093	0.817117	0.239851
	HexCer(d18:1/16:0)	0.147902	0.773391	0.0384122	0.290749	0.196519	0.655136	8.61916e-57	0.585338	0.144566	0.223923	0.953089	0.469939
	HexCer(d18:1/18:0)	0.836667	0.098924	0.492658	0.40932	0.266829	0.430884	1.20235e-34	0.443936	0.624529	0.294815	0.226159	0.450554
	HexCer(d18:1/20:0)	0.403735	0.00552639	0.0214595	0.533379	0.0114773	0.0111686	6.41793e-34	0.327235	0.885982	0.0196648	0.0187951	0.0149661
	HexCer(d18:1/22:0)	0.0386253	0.346181	0.0163411	0.146181	0.802852	0.655754	1.94006e-48	0.901206	0.099572	0.812824	0.500491	0.416731
	HexCer(d18:1/24:0)	0.217602	0.373251	0.138361	0.151765	0.972111	0.811072	2.53995e-49	0.925626	0.12638	0.973541	0.540086	0.751454
	HexCer(d18:1/24:1)	0.814411	0.708796	0.0460362	0.160202	0.561266	0.744255	1.92801e-46	0.387272	0.0741071	0.582098	0.91355	0.498304
	Hex2Cer(d18:1/16:0)	0.338193	0.343672	0.110584	0.706866	0.880977	0.383258	2.40167e-59	0.857319	0.450756	0.887051	0.739782	0.208765
	Hex2Cer(d18:1/18:0)	0.0133641	0.602891	0.028289	0.124216	0.555725	0.818695	1.60266e-48	0.360897	0.310597	0.576774	0.549256	0.756314
	Hex2Cer(d18:1/20:0)	0.0162433	0.0490789	0.000728866	0.215273	9.07861e-05	0.0360327	1.25138e-39	0.44947	0.368917	0.00048671	0.295067	0.0178057
	Hex2Cer(d18:1/22:0)	0.0614385	0.0845547	0.0353123	0.85877	0.00220373	0.288374	7.88744e-50	0.933433	0.62502	0.00525442	0.252293	0.164866
	Hex2Cer(d18:1/24:0)	0.0559209	0.577967	0.0339764	0.340498	0.0165985	0.410605	1.17378e-54	0.406093	0.583449	0.0266533	0.967176	0.267296
	Hex2Cer(d18:1/24:1)	0.258444	0.260746	0.0565108	0.344845	0.111302	0.71241	6.83472e-52	0.256535	0.915086	0.135246	0.438246	0.747352
	Hex3Cer(d18:1/16:0)	0.469053	0.760923	0.183721	0.304736	0.399085	0.780315	7.54574e-62	0.186761	0.886554	0.425195	0.983784	0.570478
	Hex3Cer(d18:1/18:0)	0.206161	0.572789	0.293675	0.745187	0.476403	0.803971	3.35445e-53	0.471881	0.657679	0.500294	0.565718	0.942259
	Hex3Cer(d18:1/20:0)	0.560332	0.945572	0.970714	0.919219	0.79075	0.980645	3.15078e-33	0.881429	0.699652	0.801314	0.854579	0.95436
	Hex3Cer(d18:1/22:0)	0.0178514	0.885199	0.0266198	0.742786	0.0370003	0.656089	2.98969e-49	0.704832	0.724728	0.0522217	0.682756	0.644839
	Hex3Cer(d18:1/24:0)	0.0614476	0.754489	0.329647	0.713553	0.141742	0.415248	1.60763e-50	0.512355	0.971727	0.167403	0.906485	0.307537
	Hex3Cer(d18:1/24:1)	0.425297	0.410597	0.0339711	0.033826	0.321068	0.72002	6.55126e-60	0.139561	0.341509	0.348653	0.660997	0.444874
	GM3(d18:1/16:0)	0.494048	0.238477	0.184395	0.632899	0.998867	0.515737	1.16097e-61	0.47131	0.908724	0.998925	0.373249	0.923722
	GM3(d18:1/18:0)	0.149849	0.345989	0.0173985	0.333812	0.0549527	0.247267	3.30397e-49	0.230006	0.987424	0.0732246	0.773538	0.139364
	GM3(d18:1/20:0)	0.408166	0.710502	0.917757	0.562094	0.93065	0.670507	1.121e-39	0.384051	0.987229	0.934201	0.604823	0.747186
	GM3(d18:1/22:0)	0.0722201	0.962015	0.123214	0.332643	0.167787	0.99099	1.07615e-48	0.236173	0.959809	0.194456	0.940543	0.89895
	GM3(d18:1/24:0)	0.0304609	0.0436622	0.00901143	0.090055	0.00365715	0.207775	6.78243e-47	0.516096	0.169478	0.007825	0.244426	0.10754
	GM3(d18:1/24:1)	0.960663	0.439107	0.789972	0.425698	0.742248	0.928588	9.66117e-48	0.224321	0.658849	0.75515	0.730694	0.781562
	GM1(d18:1/16:0)	0.498989	0.960969	0.246128	0.19801	0.736123	0.997012	1.48333e-36	0.0994987	0.256382	0.749316	0.948018	0.950732
	GM1(d18:1/18:0)	0.114828	0.111263	0.00644996	0.962422	0.001254	0.0903869	2.99428e-10	0.9338	0.79705	0.00339616	0.0425242	0.386757
	GM1(d18:1/24:0)	0.513043	0.55262	0.250715	0.08313	0.766842	0.35356	0.306952	0.0971535	0.786687	0.778566	0.182923	0.653151
	Sulfatide (d18:1:/16:0(OH))	0.826209	0.724745	0.445439	0.239442	0.87574	0.913542	5.32757e-37	0.738555	0.131487	0.882079	0.776892	0.914898
	Sulfatide (d18:1:/16:0)	0.811369	0.226895	0.0125379	0.0543057	0.144728	0.416084	2.15322e-33	0.860573	0.0431037	0.170524	0.212573	0.533861
	Sulfatide (d18:1:/24:0(OH))	0.0829194	0.53338	0.0203876	0.039746	0.644784	0.714734	6.98785e-28	0.634154	0.0259563	0.662145	0.479839	0.939022
	Sulfatide (d18:1:/24:0)	0.356664	0.61188	0.00813078	0.00730086	0.92871	0.394747	1.84227e-24	0.491386	0.00606334	0.93236	0.343614	0.777001
	Sulfatide (d18:1:/24:1(OH))	0.943564	0.749774	0.27931	0.185505	0.644542	0.65029	1.41344e-31	0.486808	0.0881469	0.661915	0.569705	0.766944
	Sulfatide (d18:1:/24:1)	0.725435	0.0885971	0.0154706	0.0935677	0.262773	0.336955	6.2443e-31	0.805266	0.0620843	0.290764	0.16874	0.403622
	SM(d17:1/14:0)	0.425226	0.0352663	0.236271	0.691706	0.064644	0.351722	1.17097e-40	0.524759	0.903982	0.0842292	0.38349	0.180274
	SM(d18:0/14:0)	0.988659	0.067089	0.196681	0.805214	0.0834272	0.131199	3.82412e-41	0.568264	0.945902	0.105094	0.19854	0.0666805
	SM(d18:1/14:0)/SM(d16:1/16:0)	0.821429	0.0530828	0.325515	0.370744	0.242997	0.593167	4.29804e-57	0.589429	0.431945	0.270948	0.363347	0.460773
	SM(d18:2/14:0)	0.753543	0.0142177	0.34146	0.315998	0.206566	0.281247	1.54452e-50	0.211727	0.981234	0.234149	0.185432	0.204404
	SM(d17:1/16:0)	0.647268	0.407305	0.645791	0.494786	0.295079	0.739451	4.68982e-58	0.28556	0.805747	0.322932	0.613055	0.474461
	SM(d18:0/16:0)	0.72043	0.847908	0.436463	0.570248	0.998262	0.664812	3.69032e-68	0.39477	0.377175	0.998352	0.877399	0.514567
	SM(d18:1/16:0)	0.8728	0.474978	0.58945	0.481207	0.534647	0.888502	7.80248e-75	0.92769	0.346689	0.556497	0.655395	0.746819
	SM(d18:2/16:0)	0.911701	0.995043	0.921309	0.762702	0.934725	0.988197	1.01447e-67	0.667346	0.79396	0.938068	0.908239	0.983847
	SM(34:3)	0.630819	0.192662	0.253435	0.647117	0.164471	0.481331	1.13723e-46	0.766469	0.566949	0.191032	0.472751	0.260028
	SM(d16:1/19:0)	0.380339	0.980535	0.0281149	0.0595153	0.354755	0.972911	2.00652e-43	0.0749858	0.0428056	0.381816	0.892757	0.931713
	SM(d18:1/17:0)/SM(d17:1/18:0)	0.286963	0.787051	0.143326	0.260954	0.259932	0.970683	4.4207e-65	0.365582	0.523852	0.287924	0.928527	0.818441
	SM(d18:2/17:0)	0.263533	0.387094	0.0336406	0.209985	0.161058	0.793076	4.49078e-53	0.366328	0.0986923	0.187501	0.887261	0.538202
	SM(35:2) (b)	0.844925	0.729299	0.00453669	0.0270675	0.80878	0.774022	9.42913e-52	0.0140238	0.135193	0.81846	0.554287	0.993025
	SM(d18:1/18:0)/SM(d16:1/20:0)	0.826245	0.194872	0.154932	0.353202	0.288878	0.388768	5.20259e-65	0.389144	0.626779	0.316775	0.369452	0.208803
	SM(d18:2/18:0)	0.439043	0.42761	0.535408	0.615323	0.251013	0.504689	5.71498e-63	0.355962	0.570331	0.278993	0.798981	0.290713
	SM(36:3)	0.48974	0.111473	0.14289	0.733623	0.159257	0.164022	3.60758e-59	0.456884	0.689302	0.185636	0.905303	0.110143
	SM(37:2)	0.518516	0.777466	0.0248597	0.0218009	0.665303	0.927749	2.06341e-44	0.0366203	0.0201766	0.681758	0.717357	0.814734
	SM(d18:1/20:0)/SM(d16:1/22:0)	0.1359	0.05437	0.202173	0.305798	0.906095	0.392486	4.00997e-69	0.156384	0.640978	0.910897	0.335164	0.221389
	SM(d18:2/20:0)	0.745581	0.161785	0.325544	0.527187	0.381698	0.33304	3.66122e-65	0.306916	0.807899	0.408213	0.511595	0.163875
	SM(d16:1/23:0)/SM(d17:1/22:0)	0.638494	0.0642124	0.258076	0.281521	0.10161	0.355987	1.12385e-59	0.153524	0.740504	0.124852	0.335491	0.192054
	SM(d18:0/22:0)	0.500833	0.220022	0.26233	0.117315	0.0600519	0.308275	2.08119e-42	0.0829811	0.106705	0.0790386	0.15008	0.440067
	SM(d18:1/22:0)/SM(d16:1/24:0)	0.092798	0.227978	0.5355	0.35987	0.927356	0.414369	8.0485e-67	0.301788	0.812839	0.931075	0.245514	0.857479
	SM(d16:1/24:1)	0.714429	0.814827	0.838838	0.608711	0.928825	0.9547	1.70104e-59	0.896831	0.456881	0.932469	0.81415	0.792705
	SM(d18:2/22:0)	0.262943	0.0336396	0.294005	0.292688	0.63673	0.348469	4.65371e-71	0.143136	0.539079	0.654443	0.343088	0.184741
	SM(d18:1/23:0)/SM(d17:1/24:0)	0.961837	0.851804	0.602609	0.7117	0.861498	0.80142	7.07387e-71	0.997018	0.500192	0.868554	0.887807	0.644217
	SM(d17:1/24:1)	0.127083	0.928675	0.176112	0.957976	0.171666	0.391369	6.04484e-62	0.804784	0.815267	0.198456	0.653744	0.407283
	SM(d18:2/23:0)	0.200927	0.562625	0.212478	0.49153	0.244939	0.800792	7.91422e-66	0.565756	0.579228	0.272898	0.937002	0.560645
	SM(d18:1/24:0)	0.0723412	0.538601	0.155786	0.566108	0.210412	0.927556	3.67671e-74	0.63388	0.593418	0.238055	0.716283	0.893798
	SM(d18:1/24:1)	0.36235	0.449593	0.419079	0.448357	0.195092	0.691496	4.27741e-76	0.492242	0.234576	0.222468	0.425401	0.791893
	SM(d18:2/24:0)	0.279805	0.208447	0.108812	0.403872	0.801808	0.421662	1.1746e-71	0.355214	0.767612	0.811831	0.581051	0.216958
	PC(28:0)	0.881035	0.538177	0.934322	0.603239	0.539444	0.608716	3.41484e-24	0.596077	0.343414	0.561114	0.801213	0.362214
	PC(14:0_16:0)	0.868534	0.202858	0.946354	0.744314	0.586603	0.710842	1.48575e-42	0.467172	0.720932	0.606425	0.539794	0.467327
	PC(31:0) (a)	0.53297	0.133757	0.184027	0.0438208	0.119743	0.470394	1.20552e-36	0.0233529	0.12264	0.144232	0.299665	0.333562
	PC(31:0) (b)	0.736366	0.439496	0.601883	0.993084	0.414003	0.359999	1.41356e-44	0.994517	0.920312	0.439736	0.971072	0.236517
	PC(16:0_16:0)	0.228624	0.74662	0.399792	0.420052	0.228698	0.772615	1.62871e-66	0.282543	0.281469	0.256554	0.543911	0.970039
	PC(32:1)	0.403566	0.916482	0.0137066	0.0179149	0.638892	0.974998	2.51706e-55	0.0138436	0.0453829	0.656511	0.97294	0.841902
	PC(32:2)	0.857704	0.206508	0.182316	0.0244354	0.338716	0.349245	1.29449e-48	0.0295779	0.0282382	0.36605	0.277421	0.207443
	PC(33:0)	0.378964	0.385884	0.228913	0.354269	0.279413	0.734837	4.24297e-42	0.261757	0.918885	0.307362	0.813512	0.466761
	PC(33:1)	0.602654	0.321594	0.0827504	0.0427172	0.545489	0.407837	5.90581e-55	0.0235016	0.111379	0.566931	0.593387	0.20929
	PC(33:2)	0.923634	0.134449	0.00671371	0.000493161	0.151806	0.132944	1.79908e-55	0.00353594	0.00149054	0.177901	0.354608	0.0611933
	PC(16:0_18:0)	0.0469828	0.837735	0.0790699	0.103523	0.0886647	0.685573	6.08048e-56	0.406858	0.048682	0.110824	0.956159	0.460656
	PC(16:0_18:1)	0.165789	0.440435	0.200765	0.0922978	0.972235	0.733176	5.97016e-69	0.0425377	0.304506	0.973659	0.529131	0.508371
	PC(16:0_18:2)	0.388342	0.404047	0.0478188	0.0199511	0.957272	0.815892	6.22313e-77	0.0197159	0.0326798	0.959462	0.577996	0.629359
	PC(16:1_18:2)	0.791545	0.0815908	0.000233198	9.4669e-06	0.270289	0.201084	1.17861e-51	0.000165391	0.000324448	0.298269	0.238695	0.104206
	PC(16:0_18:3) (a)	0.971944	0.147409	0.106523	0.0106096	0.212112	0.315658	7.81234e-56	0.0140764	0.0186772	0.239779	0.215188	0.216194
	PC(16:0_18:3) (b)	0.119598	0.39671	0.00372301	0.00453151	0.534759	0.646076	2.5255e-50	0.0132081	0.00657447	0.556605	0.41581	0.480085
	PC(14:0_20:4)	0.621063	0.276969	0.934657	0.802223	0.884169	0.775036	1.27314e-42	0.532194	0.801062	0.890082	0.538685	0.581599
	PC(34:5)	0.956711	0.0508491	1.39269e-12	6.11905e-10	0.0430883	0.196801	2.65945e-27	2.06964e-05	3.54049e-07	0.059453	0.10685	0.212835
	PC(15-MHDA_18:1)	0.648686	0.118149	0.0211959	0.00967045	0.201946	0.366809	9.16669e-51	0.00674221	0.0520947	0.229451	0.543403	0.183593
	PC(17:0_18:1)	0.538401	0.62374	0.0987356	0.218408	0.954773	0.623738	5.43765e-61	0.12409	0.77113	0.957092	0.966075	0.414524
	PC(15-MHDA_18:2)	0.557885	0.102784	0.00728803	0.00148669	0.152285	0.39653	5.69388e-56	0.00315168	0.00651862	0.178399	0.474574	0.201585
	PC(17:0_18:2)	0.891827	0.519066	0.18871	0.115995	0.816135	0.774449	2.28188e-63	0.0646668	0.151875	0.825452	0.939577	0.534959
	PC(17:1_18:2)	0.985882	0.176678	0.686648	0.256479	0.294792	0.451301	5.48656e-48	0.130215	0.297706	0.322648	0.324275	0.28433
	PC(15:0_20:3)	0.300521	0.07318	0.00112751	0.000141646	0.756811	0.255716	4.32882e-56	0.00171621	0.000689561	0.769018	0.244864	0.141337
	PC(15:0_20:4)	0.991548	0.772298	0.497496	0.684171	0.716244	0.196347	2.19462e-51	0.69182	0.410207	0.73037	0.84266	0.173699
	PC(35:5)	0.595969	0.0179671	6.48652e-20	1.29494e-20	0.000889046	0.0150081	5.48866e-32	1.88658e-09	4.36995e-11	0.00261139	0.0387219	0.0124432
	PC(36:0)	0.0521306	0.845254	0.149123	0.44614	0.0704396	0.870301	4.98145e-49	0.389288	0.249293	0.0907257	0.87737	0.625195
	PC(18:0_18:1)	0.355443	0.209753	0.37299	0.262406	0.990688	0.73389	1.88423e-64	0.182996	0.999409	0.991166	0.496651	0.54635
	PC(18:1_18:1)	0.709209	0.55552	0.750978	0.509259	0.867544	0.819191	1.96867e-58	0.293376	0.425331	0.874295	0.942852	0.5822
	PC(18:0_18:2)	0.368813	0.194305	0.375766	0.108184	0.775855	0.571078	2.81661e-70	0.0511869	0.237123	0.787144	0.321443	0.545029
	PC(18:1_18:2)	0.459985	0.185763	0.116307	0.0249653	0.672631	0.610258	8.9103e-62	0.023419	0.037734	0.688757	0.373787	0.479654
	PC(16:0_20:3) (a)	0.125824	0.517196	8.81862e-09	6.77361e-09	0.400398	0.825738	5.66003e-67	6.73528e-06	5.25876e-06	0.426476	0.826976	0.561781
	PC(16:0_20:3) (b)	0.0479245	0.466947	1.4856e-07	1.06225e-07	0.450298	0.631392	1.10483e-53	1.45242e-05	3.52793e-05	0.475008	0.366101	0.690683
	PC(18:2_18:2)	0.552258	0.258233	0.309861	0.0851414	0.751125	0.617557	3.60696e-55	0.040896	0.204934	0.763604	0.372714	0.822825
	PC(16:0_20:4)	0.412233	0.78415	0.271117	0.422612	0.318336	0.880439	5.64163e-72	0.287119	0.280335	0.345956	0.642056	0.892503
	PC(16:1_20:4)	0.541589	0.0499266	0.276034	0.496204	0.483599	0.254828	8.74685e-49	0.271405	0.699084	0.507253	0.362078	0.122989
	PC(16:0_20:5)	0.838152	0.0351364	2.26201e-23	7.85535e-32	0.00249916	0.0166506	1.66181e-53	4.15467e-12	2.61014e-14	0.0057975	0.0141464	0.0381875
	PC(14:0_22:6)	0.998959	0.0126199	1.85845e-09	8.88266e-05	0.0172802	0.0469705	4.011e-42	0.00542357	0.000223054	0.0275579	0.069445	0.0333659
	PC(15-MHDA_20:4)	0.737866	0.921863	0.755198	0.542393	0.872647	0.873489	2.64041e-48	0.376357	0.355403	0.879141	0.858464	0.757239
	PC(17:0_20:4)	0.974026	0.439938	0.73023	0.591325	0.323202	0.380791	5.48837e-56	0.33497	0.576886	0.35076	0.238717	0.923857
	PC(15:0_22:6)	0.226216	0.230601	8.84163e-10	2.95787e-06	0.0308404	0.169191	2.259e-46	0.000561788	3.79449e-05	0.0447573	0.586917	0.0851835
	PC(18:0_20:3)	0.194661	0.687981	1.66318e-07	4.32559e-07	0.330306	0.935847	1.42972e-59	2.24816e-05	9.93544e-05	0.357766	0.797126	0.742766
	PC(18:1_20:3)	0.054843	0.858267	2.88612e-05	0.000250734	0.206817	0.96732	1.67571e-58	0.00092746	0.00254724	0.234405	0.949967	0.813423
	PC(38:4) (b)	0.0194876	0.298914	1.5271e-06	2.50722e-06	0.333123	0.617658	4.588e-54	4.55118e-05	0.000333667	0.360542	0.413846	0.429548
	PC(18:0_20:4)	0.144954	0.546301	0.2833	0.402576	0.597464	0.772928	2.90995e-64	0.226152	0.784909	0.61684	0.563296	0.549297
	PC(38:5) (a)	0.428021	0.39635	0.000480775	0.010821	0.853071	0.687478	5.53274e-64	0.233898	0.00621469	0.86055	0.579705	0.42411
	PC(38:5) (b)	0.688566	0.153625	3.1143e-20	1.04507e-26	0.140647	0.232405	5.12875e-54	1.72415e-10	3.15913e-13	0.166258	0.114146	0.308249
	PC(38:6) (a)	0.707314	0.201422	1.5548e-10	7.39019e-08	0.210663	0.338273	2.62244e-57	0.000190229	3.5778e-06	0.238309	0.240346	0.220217
	PC(16:0_22:6)	0.996451	0.0395768	2.38646e-14	8.71316e-10	0.00492657	0.0168807	1.74179e-66	2.97672e-05	3.74701e-07	0.0099183	0.0345654	0.0153763
	PC(18:2_20:5)	0.951729	0.0991707	1.79036e-15	6.40049e-15	0.0476092	0.170333	1.12558e-39	7.95049e-07	1.5754e-09	0.0647455	0.0806246	0.293671
	PC(16:1_22:6)	0.910087	0.00188041	6.35393e-10	0.000323982	0.0076624	0.00936269	7.16263e-49	0.0157941	0.000454178	0.0141494	0.0515016	0.00655693
	PC(38:7) (c)	0.562842	0.00345711	2.53505e-10	0.000209399	0.00589406	0.00542641	7.72109e-49	0.02705	0.000281484	0.0114507	0.0179549	0.00645858
	PC(39:5) (a)	0.365063	0.202977	2.74091e-05	0.004469	0.0629886	0.437817	3.30701e-35	0.0931157	0.00290066	0.0823627	0.292894	0.294441
	PC(39:5) (b)	0.88361	0.138553	3.60634e-10	1.38995e-07	0.19395	0.392284	3.50162e-43	0.000445863	3.90401e-06	0.221302	0.393841	0.206697
	PC(15-MHDA_22:6)	0.283229	0.155298	8.91332e-06	0.00318812	0.0576005	0.39858	6.04743e-41	0.0238844	0.00312315	0.0762505	0.500849	0.202052
	PC(17:0_22:6)	0.240123	0.632443	1.5487e-11	3.8674e-10	0.182446	0.438038	6.75696e-46	8.90964e-06	4.165e-07	0.209534	0.963257	0.283854
	PC(18:0_22:4)	0.0796324	0.958013	4.34926e-11	6.99324e-11	0.11549	0.957177	5.8668e-49	5.10232e-07	1.19354e-06	0.139712	0.888906	0.887896
	PC(20:0_20:4)	0.00884829	0.481208	0.00620696	0.93575	0.00210888	0.456065	5.00003e-52	0.778191	0.973996	0.00507719	0.692857	0.245771
	PC(18:0_22:5) (n3)	0.536864	0.12481	3.59478e-07	3.81258e-05	0.257885	0.180906	1.24508e-53	0.0845601	8.47856e-05	0.285875	0.0855763	0.474435
	PC(18:0_22:5) (n6)	0.0159063	0.403225	1.36621e-05	0.0208778	0.00230749	0.572867	1.54938e-45	0.019203	0.0363974	0.00544664	0.462145	0.341527
	PC(18:0_22:6)	0.852351	0.1601	8.48197e-14	2.00085e-11	0.0454762	0.179261	1.23907e-58	1.61319e-05	4.36939e-08	0.0622559	0.173555	0.105916
	PC(40:7) (a)	0.0889233	0.710342	0.0120346	0.0231734	0.364765	0.931518	2.49438e-46	0.0144035	0.0737282	0.391635	0.730653	0.799103
	PC(18:1_22:6) (a)	0.891464	0.273983	0.000145301	0.0389008	0.293702	0.192447	4.62961e-59	0.0933775	0.0227842	0.321565	0.553248	0.0942942
	PC(18:1_22:6) (b)	0.297675	0.290425	4.01284e-07	0.000500956	0.096415	0.154754	1.13888e-48	0.00477556	0.00121437	0.119244	0.793949	0.0934416
	PC(40:8)	0.349	0.381191	0.00714247	0.0266942	0.878331	0.532805	6.95603e-52	0.358434	0.0143743	0.884539	0.309327	0.800561
	PC(O-16:0/16:0)	0.784808	0.822801	0.668265	0.28374	0.693013	0.841209	8.38401e-55	0.692376	0.291744	0.708214	0.957725	0.612277
	PC(O-32:1)	0.500529	0.769624	0.0163693	0.0167194	0.623745	0.941924	1.23597e-38	0.0458522	0.0127356	0.642017	0.755613	0.80619
	PC(O-32:2)	0.60159	0.698331	0.00573869	0.00381029	0.879918	0.816741	1.48218e-08	0.00819247	0.00809555	0.886046	0.692171	0.554206
	PC(O-34:1)	0.687767	0.324913	0.0868558	0.0431407	0.511259	0.412755	9.89488e-55	0.0240929	0.107288	0.533961	0.604222	0.212761
	PC(O-34:2)	0.637718	0.614758	0.888573	0.99917	0.289846	0.788952	1.20105e-48	0.970732	0.993787	0.317737	0.520363	0.677541
	PC(O-34:4)	0.531221	0.617636	0.00369428	0.00206092	0.917009	0.763369	1.61998e-17	0.00573646	0.00522107	0.921256	0.55391	0.539965
	PC(O-35:4)	0.475298	0.587001	0.0760469	0.0335814	0.889119	0.776171	3.20502e-29	0.0466087	0.0290735	0.894781	0.553099	0.565859
	PC(O-36:0)	0.0112891	0.172028	0.00415474	0.535325	0.000451142	0.239354	2.34794e-35	0.895274	0.399483	0.00156696	0.445993	0.11331
	PC(O-18:0/18:1)	0.812931	0.349162	0.0629698	0.0821985	0.620904	0.476102	7.04857e-60	0.0381849	0.331533	0.639297	0.776665	0.269001
	PC(O-18:1/18:2)	0.586716	0.46061	0.408964	0.125016	0.19315	0.49671	1.98179e-53	0.0949719	0.102133	0.220486	0.484962	0.270057
	PC(O-16:0/20:3)	0.657646	0.871081	0.245263	0.143958	0.60877	0.975971	9.45945e-49	0.117642	0.103715	0.627675	0.90907	0.83453
	PC(O-16:0/20:4)	0.793282	0.768134	0.997912	0.974173	0.896278	0.92605	3.91219e-58	0.874428	0.835398	0.901578	0.716395	0.802906
	PC(O-36:5)	0.765736	0.840147	0.136893	0.080411	0.974901	0.972296	4.54643e-57	0.0372921	0.31815	0.976188	0.863789	0.968005
	PC(O-18:0/20:4)	0.953692	0.804667	0.0126385	0.0288561	0.799481	0.952167	1.34753e-53	0.0288173	0.037034	0.809618	0.836989	0.773134
	PC(O-38:5)	0.684667	0.207713	0.577084	0.617633	0.239681	0.632799	3.76788e-59	0.80863	0.511671	0.267615	0.400329	0.478222
	PC(O-16:0/22:6)	0.40337	0.723622	1.95448e-07	5.48925e-06	0.160917	0.917707	1.33306e-47	0.000395394	8.28324e-05	0.187356	0.703121	0.784594
	PC(O-40:5)	0.891799	0.254966	0.664179	0.431389	0.393619	0.736102	8.63072e-51	0.291833	0.991523	0.419861	0.522693	0.519317
	PC(O-18:0/22:6)	0.185586	0.355473	2.50562e-08	1.38121e-05	0.0195553	0.536187	3.04871e-52	0.00300859	6.04379e-05	0.0305426	0.328581	0.40518
	PC(O-40:7) (a)	0.165293	0.633386	1.52718e-09	1.25454e-07	0.0544439	0.799674	1.67046e-51	0.000268024	4.50836e-06	0.0726414	0.731774	0.52715
	PC(O-40:7) (b)	0.546673	0.908152	0.0246817	0.0411825	0.877294	0.975875	1.72966e-63	0.994394	0.0418085	0.883554	0.954623	0.883689
	PC(P-16:0/14:0)	0.717322	0.298871	0.147499	0.139689	0.282601	0.400691	9.83221e-34	0.21781	0.546513	0.310535	0.231826	0.326754
	PC(P-16:0/16:0)	0.784187	0.124685	0.157191	0.172612	0.244623	0.409191	2.94164e-58	0.331585	0.425305	0.272581	0.227462	0.35937
	PC(P-16:0/16:1)	0.898745	0.188559	0.313863	0.529431	0.227982	0.315277	1.79347e-44	0.327448	0.898	0.255832	0.41931	0.154751
	PC(P-16:0/18:1)	0.999924	0.086257	0.106987	0.0316589	0.15758	0.34335	1.2258e-57	0.0330252	0.963481	0.183898	0.175296	0.379093
	PC(P-16:0/18:2)	0.543745	0.197656	0.0547316	0.00657337	0.0836625	0.289709	2.29468e-56	0.00394995	0.147395	0.105352	0.140848	0.400165
	PC(P-16:0/18:3)	0.260557	0.585001	0.293054	0.375079	0.0932906	0.723811	8.7692e-45	0.242275	0.955616	0.115858	0.460879	0.835652
	PC(P-15:0/20:4) (a)	0.842978	0.545702	0.659694	0.275146	0.60388	0.433702	1.36572e-18	0.459985	0.131934	0.62299	0.444361	0.228871
	PC(P-15:0/20:4) (b)	0.678151	0.315163	0.323554	0.0968773	0.570655	0.245264	9.45913e-30	0.84771	0.0992411	0.591118	0.626197	0.124418
	PC(P-18:1/18:1)	0.120103	0.39329	0.0942978	0.095507	0.057586	0.580468	4.53598e-47	0.0462063	0.450181	0.076234	0.419916	0.371242
	PC(P-18:0/18:2)	0.162873	0.417573	0.01426	0.00850416	0.0770896	0.527792	3.61988e-49	0.00536373	0.286987	0.0981129	0.319619	0.869097
	PC(P-36:3)	0.536817	0.374322	0.00589102	0.00142884	0.182837	0.603055	1.39078e-54	0.00115172	0.072565	0.209936	0.342348	0.619818
	PC(P-16:0/20:4)	0.839363	0.750466	0.338792	0.150918	0.865619	0.945658	2.99348e-57	0.0758687	0.572055	0.872468	0.770417	0.96912
	PC(P-16:0/20:5)	0.294264	0.0469225	6.50181e-20	4.5693e-24	0.00204409	0.0510659	1.63855e-43	3.90037e-09	8.81708e-13	0.00495525	0.024412	0.307044
	PC(P-17:0/20:4)	0.979293	0.691212	0.165386	0.035734	0.768677	0.658339	8.6525e-44	0.994795	0.0382739	0.780313	0.927745	0.429537
	PC(P-15-MHDA/20:4)	0.681032	0.857973	0.159179	0.0315206	0.655801	0.42833	5.07328e-44	0.402537	0.111033	0.672678	0.631179	0.457349
	PC(P-18:0/20:4)	0.587295	0.597151	0.211747	0.156654	0.916102	0.666774	9.65474e-52	0.233196	0.554686	0.920394	0.737363	0.398125
	PC(P-38:5) (a)	0.439924	0.275447	0.000105925	0.006254	0.0669563	0.456695	2.40842e-56	0.177282	0.00383611	0.086828	0.247279	0.434695
	PC(P-38:5) (b)	0.0286806	0.87025	2.9134e-13	1.72244e-16	0.254162	0.168791	5.55238e-44	5.72193e-06	1.48945e-10	0.282148	0.580038	0.234824
	PC(P-16:0/22:6)	0.255624	0.216647	5.40119e-11	1.12516e-09	0.0324822	0.17908	3.7425e-52	0.00281933	1.4239e-07	0.0467633	0.103224	0.764346
	PC(P-20:0/20:4)	0.922902	0.253161	0.67683	0.449744	0.406688	0.742172	1.34653e-50	0.330144	0.91135	0.43261	0.516187	0.538018
	PC(P-18:0/22:5)	0.14628	0.200315	7.73086e-09	3.91432e-06	0.013277	0.328788	1.63505e-52	0.0185424	1.70758e-05	0.0221642	0.164594	0.392466
	PC(P-18:0/22:6)	0.0029852	0.423608	4.35306e-12	1.01159e-11	0.00815521	0.350212	1.33507e-46	0.00132944	1.3041e-08	0.0148826	0.301981	0.793873
	PC(P-18:1/22:6)	0.0474646	0.0449714	6.46572e-12	1.60102e-08	0.000444859	0.0785836	4.58481e-47	0.0313069	7.14659e-07	0.00155067	0.0399034	0.163086
	LPC(14:0) [sn2]	0.792119	0.405972	0.820416	0.893279	0.426482	0.494577	1.03427e-42	0.700274	0.692892	0.45188	0.818887	0.287787
	LPC(14:0) [sn1]	0.886847	0.345385	0.85008	0.886283	0.501918	0.565282	3.48318e-47	0.653493	0.739986	0.524948	0.797186	0.330686
	LPC(15:0) [sn2]	0.354846	0.430966	0.134581	0.988298	0.631474	0.13519	4.51107e-45	0.886877	0.922086	0.649414	0.331664	0.358431
	LPC(15:0) [sn1]	0.337343	0.250547	0.271046	0.922217	0.655887	0.143284	6.10961e-50	0.814907	0.885463	0.67276	0.301964	0.409037
	LPC(16:0) [sn2]	0.917363	0.236323	0.557097	0.662855	0.306871	0.347101	4.40706e-64	0.461631	0.453455	0.334619	0.212841	0.89526
	LPC(16:0) [sn1]	0.674198	0.321426	0.50035	0.580988	0.247645	0.514433	3.99657e-66	0.557619	0.328225	0.275615	0.299105	0.810872
	LPC(16:1) [sn2]	0.945462	0.677567	0.0605268	0.334481	0.767741	0.343278	8.25516e-49	0.165452	0.432956	0.779422	0.475582	0.502653
	LPC(16:1) [sn1]	0.87413	0.615663	0.0926156	0.493372	0.776546	0.33893	2.08648e-55	0.262862	0.60132	0.787802	0.412448	0.572499
	LPC(15-MHDA) [sn2]	0.997123	0.420307	0.350187	0.439206	0.619666	0.831968	1.19123e-37	0.584531	0.505451	0.638112	0.60011	0.953459
	LPC(15-MHDA) [sn1] / LPC(17:0) [sn2]	0.579859	0.115277	0.407542	0.690736	0.75279	0.445162	2.71894e-46	0.779575	0.422978	0.76519	0.289102	0.965699
	LPC(17:0) [sn1]	0.603952	0.158385	0.263679	0.406863	0.725097	0.451234	6.74068e-49	0.574433	0.207875	0.73881	0.281502	0.919607
	LPC(17:1 ) [sn2] (a)	0.595482	0.624452	0.28039	0.771464	0.538616	0.470316	6.33724e-37	0.984123	0.548197	0.560317	0.923757	0.340327
	LPC(17:1) [sn1] (a) / LPC(17:1) [sn2] (b)	0.885526	0.656026	0.3131	0.494293	0.771245	0.772946	8.87983e-44	0.937374	0.313896	0.782757	0.967919	0.543445
	LPC(17:1) [sn1] (b)	0.471923	0.190252	0.308961	0.474217	0.168803	0.57406	4.22304e-28	0.429661	0.73676	0.195505	0.490223	0.333945
	LPC(18:0) [sn2]	0.935305	0.472417	0.574872	0.476005	0.468716	0.689978	4.96587e-56	0.546515	0.25101	0.492854	0.438665	0.866367
	LPC(18:0) [sn1]	0.65449	0.639304	0.453666	0.412794	0.439776	0.825827	1.2328e-58	0.677728	0.218545	0.464797	0.580586	0.91455
	LPC(18:1) [sn2]	0.939825	0.918184	0.568182	0.839073	0.906412	0.641114	1.74534e-56	0.978822	0.636674	0.911198	0.691395	0.620694
	LPC(18:1) [sn1]	0.98341	0.970183	0.551819	0.6614	0.990126	0.799051	5.21811e-59	0.990403	0.45273	0.990633	0.801471	0.704431
	LPC(18:2) [sn2]	0.93782	0.939376	0.984674	0.97653	0.999025	0.84343	1.00852e-56	0.87474	0.845673	0.999075	0.850731	0.721414
	LPC(18:2) [sn1]	0.999897	0.967497	0.995141	0.9957	0.976444	0.921578	1.5765e-57	0.970037	0.930061	0.977652	0.856689	0.839489
	LPC(18:3) [sn2] (a)	0.823953	0.447428	0.934277	0.828749	0.443976	0.605428	7.27075e-33	0.667932	0.579978	0.468874	0.768564	0.354551
	LPC(18:3) [sn1] (a)/LPC(18:3) [sn2] (b)	0.92576	0.608061	0.985423	0.91719	0.63474	0.833699	5.88335e-37	0.699888	0.791667	0.652538	0.806712	0.569114
	LPC(18:3) [sn1] (b)	0.520156	0.965621	0.576742	0.458336	0.633452	0.968257	7.03778e-37	0.282866	0.338192	0.651306	0.951574	0.863784
	LPC(20:0) [sn2]	0.21306	0.404518	0.192752	0.0875447	0.0766646	0.541057	3.43464e-35	0.259666	0.0406257	0.0976428	0.419246	0.32675
	LPC(20:0) [sn1]	0.0382027	0.55475	0.105179	0.119096	0.0426409	0.610374	3.79432e-43	0.400437	0.0554644	0.0589259	0.621371	0.348177
	LPC(20:1) [sn2]	0.805587	0.106654	0.141181	0.102898	0.0372506	0.0981075	1.51937e-38	0.102713	0.0709186	0.0525216	0.0452206	0.328947
	LPC(20:1) [sn1]	0.561235	0.194947	0.210739	0.148792	0.0431712	0.242173	2.16288e-44	0.177068	0.0817527	0.0595506	0.116458	0.352023
	LPC(20:2) [sn2]	0.963846	0.384739	0.0308187	0.102488	0.608148	0.590675	4.04336e-41	0.0767547	0.0926987	0.62708	0.454024	0.871947
	LPC(20:2) [sn1]	0.902058	0.201757	0.0636186	0.355088	0.289228	0.500932	1.4191e-45	0.194574	0.323543	0.317123	0.274958	0.704059
	LPC(20:3) [sn2]	0.814827	0.648871	8.18752e-05	0.000484124	0.628702	0.680724	1.30586e-45	0.00271263	0.00182602	0.646761	0.60655	0.758465
	LPC(20:3) [sn1]	0.707689	0.8706	0.000334509	0.00103929	0.690222	0.927077	1.63954e-48	0.00291533	0.00436944	0.705551	0.841382	0.866152
	LPC(20:4) [sn2]	0.887571	0.767376	0.875101	0.989698	0.679003	0.634244	8.5138e-53	0.89192	0.954942	0.694841	0.567003	0.749086
	LPC(20:4) [sn1]	0.942572	0.496509	0.772445	0.861069	0.487382	0.515461	2.20903e-54	0.730526	0.611727	0.51091	0.304614	0.836432
	LPC(20:5) [sn2]	0.378649	0.106929	1.39711e-23	2.12445e-34	0.00129848	0.0752112	6.41288e-38	1.00999e-12	7.07449e-15	0.00348832	0.0750876	0.0588317
	LPC(20:5) [sn1]	0.454491	0.155372	3.94414e-22	3.29531e-31	0.00681455	0.189136	2.0261e-40	6.85504e-12	3.32575e-14	0.0128699	0.128725	0.148886
	LPC(22:0) [sn2]	0.627864	0.468359	0.0342072	0.0165783	0.293419	0.660632	2.80109e-25	0.0297171	0.0168265	0.321285	0.395787	0.761228
	LPC(22:0) [sn1]	0.439853	0.93991	0.0752261	0.0896473	0.604337	0.992427	1.63217e-34	0.207204	0.0430873	0.623428	0.969745	0.938731
	LPC(22:1) [sn2]	0.802788	0.602812	0.00140496	0.000731915	0.743638	0.778421	7.09731e-08	0.00343685	0.00239079	0.756474	0.503488	0.761178
	LPC(22:1) [sn1]	0.876481	0.464657	0.000348873	8.96389e-05	0.474913	0.657433	1.3783e-17	0.0010955	0.000613925	0.498852	0.398397	0.556146
	LPC(22:4) [sn2]	0.112453	0.896067	7.2084e-08	4.9115e-07	0.176555	0.788984	2.16115e-34	0.000171191	1.70928e-05	0.203486	0.827273	0.671826
	LPC(22:4) [sn1]	0.322473	0.255182	1.03394e-06	0.000195989	0.0951399	0.580771	1.11537e-36	0.000888541	0.00192926	0.117863	0.395403	0.391528
	LPC(22:5) [sn2] (a)	0.456412	0.214131	2.19083e-06	0.000654862	0.0761446	0.47531	1.9898e-38	0.0191609	0.000782396	0.0970672	0.400731	0.270885
	LPC(22:5) [sn1] (a)/LPC(22:5) [sn2] (b)	0.453402	0.432161	7.91602e-05	0.00346518	0.153318	0.701214	4.24216e-41	0.0618876	0.00246752	0.179473	0.556499	0.44712
	LPC(22:5) [sn1] (b)	0.504085	0.145962	0.000207292	0.0340014	0.0474683	0.294752	1.84123e-32	0.0427585	0.0317428	0.0645815	0.142681	0.488965
	LPC(22:6) [sn2]	0.401374	0.407629	3.18572e-10	1.05034e-07	0.0686597	0.429577	8.88402e-47	0.000169453	4.94837e-06	0.0887366	0.599077	0.222512
	LPC(22:6) [sn1]	0.384206	0.499971	2.13444e-09	3.98906e-07	0.104787	0.535352	3.89314e-49	0.000334066	9.79784e-06	0.128269	0.697945	0.296903
	LPC(24:0) [sn2]	0.331292	0.927311	0.0298983	0.075744	0.533714	0.937939	2.66192e-32	0.164212	0.0382442	0.555599	0.979648	0.779163
	LPC(24:0) [sn1]	0.322477	0.552665	0.0479535	0.0973283	0.822484	0.834773	2.86589e-40	0.309394	0.0448124	0.831487	0.574732	0.843341
	LPC(26:0) [sn2]	0.617082	0.658739	0.2415	0.111795	0.454756	0.911769	8.08471e-23	0.216648	0.0541157	0.479331	0.740082	0.71077
	LPC(26:0) [sn1]	0.283223	0.580656	0.035925	0.0150009	0.710615	0.447711	6.88901e-34	0.916362	0.0233981	0.725004	0.410501	0.730749
	LPC(O-16:0)	0.885627	0.465165	0.16984	0.0408846	0.380465	0.536486	7.83508e-49	0.0517891	0.0346379	0.407007	0.294107	0.546228
	LPC(O-18:0)	0.91876	0.431313	0.507616	0.204749	0.254998	0.534222	1.13425e-46	0.270566	0.101787	0.282985	0.304077	0.466277
	LPC(O-18:1)	0.979821	0.22343	0.343009	0.262276	0.124003	0.204054	2.06136e-50	0.26586	0.140355	0.148745	0.0953672	0.393193
	LPC(O-20:0)	0.340893	0.340893	0.382348	1	0.0692786	0.332868	5.73278e-11	1	1	0.0894288	0.226408	0.226408
	LPC(O-20:1)	0.696881	0.638606	0.33976	0.292358	0.927232	0.727031	1.72035e-36	0.350644	0.146034	0.930958	0.528486	0.962961
	LPC(O-22:0)	0.222711	0.979636	0.00959467	0.171819	0.344266	0.378264	2.17158e-44	0.213329	0.0897439	0.37151	0.61943	0.417777
	LPC(O-22:1)	0.773603	0.450087	0.150517	0.238653	0.364522	0.531652	2.14243e-39	0.485385	0.11376	0.391397	0.339821	0.939913
	LPC(O-24:0)	0.475731	0.0378228	0.000729583	0.10232	0.380601	0.214093	2.47697e-42	0.628541	0.0561391	0.40714	0.448919	0.100784
	LPC(O-24:1)	0.197545	0.693242	0.00725182	0.140083	0.60942	0.567508	6.78381e-41	0.634027	0.0742509	0.628298	0.972633	0.393254
	LPC(O-24:2)	0.126439	0.465095	0.11889	0.258098	0.0355196	0.475285	1.52197e-34	0.360777	0.12491	0.0504422	0.250472	0.549874
	LPC(P-16:0)	0.848078	0.343886	0.316864	0.256169	0.376552	0.51885	3.94976e-47	0.709589	0.137113	0.403179	0.283058	0.518584
	LPC(P-18:0)	0.500718	0.282863	0.2183	0.13068	0.54919	0.464978	1.82194e-34	0.779358	0.0797199	0.57049	0.303232	0.32095
	LPC(P-18:1)	0.578328	0.269868	0.263207	0.218733	0.418438	0.39586	7.41948e-33	0.609956	0.110244	0.444053	0.206155	0.414562
	LPC(P-20:0)	0.747069	0.741043	0.688388	0.254937	0.560954	0.695731	5.59656e-06	0.437287	0.121247	0.581799	0.865511	0.443247
	PE(16:0_16:0)	0.869345	0.015296	0.121111	0.08438	0.0273937	0.015287	3.13183e-31	0.0519481	0.716963	0.0405013	0.0107774	0.510748
	PE(16:0_16:1)	0.248853	0.335915	0.000264229	0.00956956	0.0894899	0.576408	9.03507e-31	0.0607337	0.00631612	0.111724	0.321875	0.634756
	PE(16:0_18:1)	0.0683627	0.038855	9.79777e-05	0.0359118	0.00335383	0.394799	8.08022e-48	0.32875	0.0180848	0.00730698	0.201309	0.458906
	PE(16:0_18:2)	0.24795	0.706562	9.56841e-06	8.64585e-05	0.223951	0.873053	1.08742e-44	0.0112077	0.00016951	0.251761	0.694128	0.950341
	PE(16:1_18:2)	0.732933	0.282299	2.73518e-05	0.000275745	0.261351	0.219168	7.05742e-21	0.0611339	0.000325867	0.289342	0.185118	0.862417
	PE(16:0_18:3) (a)	0.810258	0.736959	0.00110324	0.00108206	0.985814	0.952453	1.93644e-27	0.0484907	0.00095851	0.986542	0.941733	0.775685
	PE(16:0_18:3) (b)	0.159128	0.85392	2.68135e-05	8.61378e-05	0.337757	0.933905	2.45068e-27	0.0165136	0.00015432	0.365106	0.935324	0.736883
	PE(15-MHDA_18:1)	0.444179	0.190013	0.0063859	0.0702462	0.149291	0.193404	4.56569e-24	0.32798	0.0329254	0.175283	0.119497	0.847611
	PE(17:0_18:1)	0.134577	0.888843	0.0765281	0.147479	0.290492	0.856921	1.32373e-32	0.183777	0.0793697	0.318379	0.762611	0.823552
	PE(15-MHDA_18:2)	0.349113	0.881415	2.3832e-05	1.80376e-05	0.40921	0.219926	1.07241e-26	0.0306946	4.70895e-05	0.435067	0.613229	0.270791
	PE(17:0_18:2)	0.201429	0.769242	9.87415e-06	1.24498e-05	0.287861	0.156188	7.15775e-37	0.0406324	3.71268e-05	0.315765	0.418043	0.313999
	PE(36:0)	0.402512	0.35876	0.141453	0.92132	0.577914	0.226918	0.00236658	0.801654	0.899816	0.598086	0.107472	0.369091
	PE(18:0_18:1)	0.076295	0.524204	0.23061	0.905035	0.0618131	0.769538	1.36443e-45	0.981848	0.722664	0.0810341	0.665119	0.498748
	PE(18:1_18:1)	0.174409	0.797356	0.413586	0.947857	0.138005	0.828597	1.7209e-37	0.919795	0.760705	0.16349	0.860658	0.570579
	PE(18:0_18:2)	0.198541	0.956573	2.64881e-05	7.36906e-05	0.421208	0.856158	7.94665e-47	0.00750823	0.000168404	0.44675	0.868839	0.724701
	PE(18:1_18:2)	0.0364803	0.779173	0.00154342	0.0256588	0.0988344	0.922524	1.01831e-40	0.0930809	0.0146657	0.121859	0.797521	0.709942
	PE(16:0_20:3)	0.135909	0.232996	0.000163001	0.000130269	0.731991	0.667551	1.23129e-37	0.00874495	0.000256371	0.745379	0.431462	0.500762
	PE(16:0_20:4)	0.321713	0.426808	8.82737e-07	1.98049e-05	0.117936	0.782922	3.4161e-49	0.0172164	5.17783e-05	0.142314	0.525224	0.876281
	PE(16:1_20:4)	0.530722	0.380715	0.057982	0.0621377	0.705063	0.293659	7.87876e-22	0.391915	0.0303483	0.719709	0.309763	0.672194
	PE(16:0_20:5)	0.891107	0.0603229	9.44756e-16	5.61007e-15	0.0778042	0.176508	8.05854e-34	1.3565e-08	2.52134e-08	0.0989028	0.212331	0.0930113
	PE(15-MHDA_20:4)	0.301353	0.451989	1.74477e-05	6.13963e-05	0.4928	0.88843	1.62009e-31	0.00154203	0.000318587	0.516145	0.689948	0.999371
	PE(17:0_20:4)	0.0688185	0.386118	7.44519e-05	0.00297735	0.0551577	0.901092	8.2012e-39	0.0553646	0.0022088	0.0734595	0.665649	0.842167
	PE(18:0_20:3) (a)	0.252052	0.150928	2.53398e-10	6.93426e-09	0.091087	0.741249	7.36989e-44	9.10763e-05	9.20809e-07	0.113463	0.466558	0.665875
	PE(18:0_20:3) (b)	0.0859895	0.210322	0.00915719	0.382566	0.0188206	0.367591	6.67393e-34	0.30661	0.224214	0.0295843	0.258333	0.23906
	PE(18:0_20:4)	0.055239	0.101668	4.26517e-05	0.0166408	0.0104829	0.72372	2.87326e-51	0.140765	0.00884908	0.0182589	0.683523	0.447207
	PE(38:5) (a)	0.0801044	0.333274	0.000104598	0.00883494	0.0308883	0.8882	1.91289e-47	0.163211	0.00507276	0.044816	0.720018	0.666408
	PE(38:5) (b)	0.181468	0.270383	2.00313e-13	2.4482e-13	0.981628	0.712509	2.98584e-43	9.58046e-08	6.16913e-08	0.98257	0.483785	0.518042
	PE(16:0_22:6)	0.777491	0.383664	0.374997	0.264082	0.240205	0.382515	4.35526e-51	0.384028	0.50392	0.268142	0.679536	0.201448
	PE(15-MHDA_22:6)	0.617418	0.0193153	0.0219272	0.502118	0.0241327	0.0108378	1.21187e-30	0.583063	0.573485	0.0364111	0.31028	0.0066414
	PE(17:0_22:6)	0.90779	0.0722015	0.0164327	0.327827	0.0688533	0.0771715	1.2253e-31	0.211083	0.94428	0.0889532	0.2444	0.0359984
	PE(18:0_22:4)	0.0065145	0.013357	9.90134e-06	0.0593069	0.000533908	0.399231	1.05614e-32	0.0883684	0.0382289	0.00177721	0.390543	0.212303
	PE(18:0_22:5) (a)	0.0730769	0.522892	0.0787608	0.833527	0.0509563	0.892535	6.39791e-41	0.896127	0.676606	0.068627	0.958495	0.678261
	PE(18:0_22:5) (b)	0.00846489	0.318827	3.3491e-10	5.39672e-08	0.00632349	0.618469	1.09819e-28	0.000984684	1.5892e-06	0.012117	0.377803	0.84444
	PE(18:0_22:6)	0.683176	0.0512919	0.00275146	0.2159	0.128411	0.120866	3.10104e-47	0.101817	0.456299	0.153402	0.165184	0.0652817
	PE(40:7)	0.591808	0.143594	0.212376	0.249091	0.449275	0.22344	9.24611e-40	0.492646	0.375504	0.474016	0.415347	0.105073
	PE(O-34:1)	0.496184	0.456845	0.252524	0.686178	0.120369	0.682527	1.46018e-36	0.623922	0.414967	0.144896	0.440823	0.51907
	PE(O-16:0/18:2)	0.388472	0.617648	0.414831	0.838402	0.134532	0.788754	8.54936e-27	0.574518	0.756825	0.159845	0.640399	0.530016
	PE(O-18:1/18:2)	0.171637	0.941585	0.402788	0.486868	0.445121	0.972509	2.63523e-24	0.307492	0.931588	0.469985	0.944522	0.826542
	PE(O-16:0/20:3)	0.227503	0.661105	0.491734	0.978089	0.100109	0.74578	1.15818e-32	0.937442	0.904659	0.123235	0.704545	0.468771
	PE(O-16:0/20:4)	0.331659	0.877928	0.420585	0.59623	0.285502	0.951071	2.30394e-37	0.387031	0.426091	0.31342	0.917242	0.767215
	PE(O-36:5)	0.602371	0.61372	1.70279e-08	3.05111e-06	0.119354	0.734366	2.00198e-21	0.000167045	9.39987e-05	0.143819	0.50956	0.530106
	PE(O-16:0/22:4)	0.93396	0.900942	0.00364715	0.00601216	0.855683	0.975052	3.68932e-36	0.00987471	0.0123253	0.86303	0.924289	0.90622
	PE(O-18:0/20:4)	0.839047	0.436933	0.88334	0.478966	0.308866	0.647177	4.77151e-41	0.254214	0.51603	0.336594	0.391731	0.541272
	PE(O-38:5) (a)	0.278443	0.393747	0.369738	0.942686	0.061504	0.60916	2.98592e-44	0.905616	0.838659	0.0806843	0.399762	0.432112
	PE(O-38:5) (b)	0.794268	0.568554	3.51482e-06	0.000178947	0.25925	0.75459	2.64118e-30	0.00274609	0.000619366	0.287241	0.515677	0.566269
	PE(O-16:0/22:6)	0.554498	0.801691	0.00135838	0.0113738	0.288411	0.90093	9.12067e-38	0.020236	0.0143454	0.316311	0.796397	0.667105
	PE(O-18:0/22:5) (a)	0.519669	0.215957	0.320056	0.427448	0.059534	0.331698	1.52037e-41	0.374535	0.766779	0.0784506	0.167447	0.381798
	PE(O-18:0/22:6)	0.723921	0.395021	0.00356252	0.0755233	0.137381	0.516472	4.74108e-42	0.138194	0.0405681	0.162836	0.315863	0.389159
	PE(O-18:1/22:6)	0.391456	0.327701	1.26076e-05	0.00705593	0.0246105	0.341405	1.51003e-37	0.0257956	0.00685126	0.0370147	0.265413	0.206406
	PE(P-15:0/20:4) (a)	0.461355	0.468303	0.653713	0.609606	0.587908	0.435509	6.81128e-27	0.383856	0.897605	0.607676	0.256545	0.343982
	PE(P-15:0/20:4) (b)	0.315757	0.376972	0.0482354	0.279944	0.119229	0.041694	3.63626e-28	0.216434	0.902709	0.143686	0.911969	0.0376957
	PE(P-15:0/22:6) (a)	0.234236	0.469378	0.000262659	0.000230012	0.588832	0.585435	4.34599e-26	0.00168578	0.00119412	0.608563	0.429958	0.37083
	PE(P-15:0/22:6) (b)	0.150699	0.821489	5.12391e-05	0.000456827	0.165022	0.766621	7.04227e-31	0.00711794	0.000866709	0.191601	0.894642	0.602383
	PE(P-16:0/18:1)	0.332553	0.54328	0.599397	0.207874	0.960347	0.497542	1.36272e-55	0.115277	0.737227	0.96238	0.379287	0.875156
	PE(P-16:0/18:2)	0.189209	0.284479	0.0133866	0.00252851	0.0459813	0.375714	7.20285e-51	0.00527725	0.00744511	0.0628467	0.224528	0.292987
	PE(P-16:0/18:3)	0.797683	0.125516	0.237634	0.0373779	0.117221	0.111885	2.48102e-28	0.263406	0.0181709	0.141554	0.188543	0.0564788
	PE(P-16:0/20:3) (a)	0.612318	0.197032	0.000102176	2.28589e-05	0.170801	0.526272	1.02893e-43	0.000177548	0.000902903	0.197565	0.285204	0.599174
	PE(P-16:0/20:3) (b)	0.427071	0.156307	0.0341981	0.0128503	0.875195	0.449684	1.01234e-29	0.0135346	0.0262035	0.881561	0.249966	0.757523
	PE(P-16:0/20:4)	0.164391	0.66671	0.162737	0.211397	0.544635	0.746117	5.4494e-56	0.170664	0.136449	0.566109	0.62144	0.831136
	PE(P-16:0/20:5)	0.782543	0.0997297	2.83688e-16	2.17093e-14	0.00381218	0.0701575	1.40727e-41	5.21319e-08	1.83153e-08	0.00808677	0.0368361	0.143089
	PE(P-16:0/22:4)	0.00184964	0.00517977	6.6036e-08	0.133491	8.51363e-07	0.0311331	1.29461e-44	0.189141	0.0693635	2.1181e-05	0.127208	0.0162922
	PE(P-16:0/22:5) (a)	0.154064	0.451609	0.515213	0.384976	0.989513	0.420828	2.15622e-57	0.745587	0.350598	0.99005	0.286839	0.984597
	PE(P-16:0/22:5) (n3)	0.200201	0.110861	1.10569e-05	0.00212666	0.0400026	0.498133	2.34543e-45	0.0542674	0.00165746	0.0558041	0.302692	0.377358
	PE(P-16:0/22:6)	0.569117	0.553722	1.49842e-06	5.19942e-05	0.199393	0.624881	1.90626e-58	0.00282663	0.000189691	0.226852	0.386722	0.863069
	PE(P-17:0/20:4)	0.59127	0.426395	0.135007	0.245471	0.322721	0.230678	1.82117e-45	0.143864	0.818422	0.350285	0.921649	0.15025
	PE(P-15-MHDA/20:4)	0.882784	0.826221	0.0431105	0.0641666	0.994269	0.486968	3.9645e-44	0.0300612	0.30223	0.994563	0.863967	0.376047
	PE(P-15-MHDA/22:6)	0.0456592	0.925806	3.62016e-05	5.10209e-05	0.315123	0.270781	3.39459e-43	0.0269435	9.78596e-05	0.342781	0.678631	0.286817
	PE(P-17:0/22:6)	0.0626072	0.962163	2.22141e-05	7.68308e-05	0.212129	0.46663	4.23778e-46	0.0209998	0.000135807	0.239796	0.681103	0.458024
	PE(P-18:0/18:1)	0.698758	0.545479	0.126968	0.0439494	0.40339	0.364713	4.96761e-56	0.022441	0.391541	0.429395	0.342452	0.728322
	PE(P-18:0/18:2)	0.224655	0.324036	6.94945e-05	1.89466e-05	0.101606	0.434943	6.32861e-53	9.11948e-05	0.00211743	0.124848	0.234817	0.708432
	PE(P-18:0/18:3)	0.168305	0.409162	0.00409191	0.00970021	0.0244172	0.700053	2.43229e-30	0.0669476	0.00620717	0.0367707	0.526287	0.460159
	PE(P-18:0/20:3) (a)	0.666268	0.335188	7.98038e-08	1.61687e-08	0.321451	0.521049	3.47683e-45	1.87213e-06	7.41027e-05	0.349031	0.336333	0.953522
	PE(P-18:0/20:3) (b)	0.739484	0.241783	0.000486633	0.000100903	0.595616	0.544303	4.5477e-35	0.000366687	0.00259245	0.615069	0.299679	0.655748
	PE(P-18:0/20:4)	0.365194	0.41573	0.0381099	0.169109	0.172808	0.261568	1.26729e-56	0.0799578	0.470595	0.199632	0.958533	0.17444
	PE(P-18:0/20:5)	0.314861	0.136235	5.53791e-19	2.18386e-22	0.00513141	0.0445839	1.9147e-45	5.61009e-09	3.68963e-12	0.0102467	0.0258817	0.542665
	PE(P-18:0/22:4)	0.00377599	0.00093829	1.34454e-05	0.513424	1.60747e-05	0.0613705	5.02052e-42	0.500229	0.280931	0.000145623	0.151355	0.0312511
	PE(P-18:0/22:5) (a)	0.185185	0.986574	0.365034	0.280258	0.21921	0.221815	1.94238e-52	0.726439	0.27428	0.246968	0.640275	0.260191
	PE(P-18:0/22:5) (n3)	0.428722	0.304756	0.000234288	0.0443669	0.0949176	0.213557	8.84076e-40	0.0496733	0.0401293	0.117622	0.479571	0.10128
	PE(P-18:0/22:6)	0.194407	0.330886	1.00896e-07	3.24087e-06	0.0538313	0.133641	9.73516e-58	0.0183687	1.50971e-05	0.0719384	0.129745	0.833051
	PE(P-18:1/18:1) (a)	0.992804	0.330394	0.329849	0.0777485	0.31897	0.630839	8.25544e-52	0.0472203	0.108833	0.346582	0.401012	0.472599
	PE(P-18:1/18:1) (b)	0.212756	0.11115	0.0150004	0.00713984	0.0265313	0.414104	1.29883e-41	0.00425565	0.168157	0.0394261	0.219528	0.411357
	PE(P-18:1/18:2) (a)	0.201433	0.104081	0.000308366	1.61243e-05	0.0117059	0.162336	1.65219e-49	0.000232333	0.000412789	0.0199853	0.114744	0.129385
	PE(P-18:1/18:2) (b)	0.0968535	0.227915	5.8005e-06	5.2513e-07	0.0195223	0.305019	7.97065e-45	1.47387e-05	0.000237592	0.0304996	0.154434	0.347174
	PE(P-18:1/18:3)	0.542369	0.0722635	0.158153	0.212737	0.0358353	0.238783	2.76992e-21	0.171039	0.137544	0.0508224	0.115637	0.533573
	PE(P-18:1/20:3) (a)	0.930494	0.191328	0.181979	0.0602059	0.37697	0.520522	5.09158e-42	0.0605395	0.0517633	0.403588	0.286742	0.694973
	PE(P-18:1/20:3) (b)	0.8533	0.920213	0.0891301	0.038693	0.950108	0.465863	6.65645e-33	0.0236224	0.565702	0.952665	0.646267	0.482153
	PE(P-18:1/20:4) (a)	0.956632	0.410663	0.0983743	0.0320065	0.490148	0.752033	8.00686e-53	0.0298312	0.0418035	0.513583	0.475468	0.742479
	PE(P-18:1/20:4) (b)	0.727922	0.680775	0.00451823	0.0153646	0.980355	0.676842	1.69815e-47	0.00843374	0.116004	0.981363	0.960829	0.454992
	PE(P-18:1/20:5) (a)	0.311743	0.0539678	6.71145e-17	3.28338e-14	0.000120399	0.0276962	4.719e-40	1.16335e-07	1.26478e-08	0.000595745	0.0178272	0.0704684
	PE(P-18:1/20:5) (b)	0.0736892	0.0698086	6.4397e-16	1.65663e-14	0.000703237	0.106879	2.38507e-33	7.1598e-07	2.785e-09	0.00218638	0.0492784	0.29133
	PE(P-18:1/22:4) (a)	0.0124822	0.211281	1.47642e-06	0.00739987	0.00178737	0.329577	2.29452e-38	0.021237	0.00819582	0.00446443	0.455097	0.161893
	PE(P-18:1/22:5) (a)	0.911691	0.17831	0.707175	0.736636	0.125815	0.341626	8.18749e-51	0.468924	0.816629	0.150661	0.181157	0.336639
	PE(P-18:1/22:5) (n3)	0.833025	0.809903	0.0068663	0.00639916	0.983931	0.977168	1.05768e-38	0.0213834	0.00691553	0.984755	0.911287	0.838702
	PE(P-18:1/22:6) (a)	0.237376	0.0367241	3.32398e-08	0.00234291	0.000843375	0.0465526	3.51113e-54	0.0176404	0.00266795	0.00250885	0.0509183	0.0419872
	PE(P-18:1/22:6) (b)	0.0268588	0.0587806	3.05809e-06	0.00362684	0.00140006	0.155441	7.49296e-52	0.34182	0.00299797	0.00369643	0.0722998	0.313376
	PE(P-19:0/20:4) (a)	0.586488	0.352572	0.143411	0.212112	0.734533	0.146433	3.79988e-33	0.21028	0.752131	0.7478	0.904076	0.100033
	PE(P-19:0/20:4) (b)	0.589698	0.023395	0.0997681	0.837886	0.0396698	0.0733556	9.20312e-36	0.752714	0.804434	0.0554085	0.271599	0.0340494
	PE(P-20:0/18:1)	0.0994159	0.452496	0.334543	0.162839	0.729133	0.644823	2.51479e-49	0.0805232	0.554904	0.742655	0.415302	0.915263
	PE(P-20:0/18:2)	0.552743	0.307103	0.00120793	0.000318317	0.706183	0.521498	1.76821e-48	0.000578861	0.00809089	0.720777	0.304748	0.816505
	PE(P-20:0/20:4)	0.011844	0.153345	0.00636637	0.739439	0.000964842	0.15743	1.96712e-46	0.753259	0.674673	0.00277917	0.530204	0.0768628
	PE(P-20:0/22:6)	0.814193	0.707732	6.82961e-10	1.15096e-09	0.777709	0.831883	1.11174e-49	2.08056e-05	5.5051e-07	0.788908	0.653668	0.930496
	PE(P-20:1/20:4)	0.859576	0.616491	0.36062	0.179049	0.735261	0.603358	1.03764e-35	0.0922201	0.225902	0.748495	0.462461	0.876081
	PE(P-20:1/22:6)	0.517808	0.206582	0.00377238	0.110056	0.0502828	0.283413	6.62105e-36	0.320876	0.0506054	0.0678484	0.136602	0.484423
	LPE(16:0) [sn2]	0.549369	0.07725	0.125964	0.0833352	0.0384175	0.165853	5.73079e-47	0.051616	0.108442	0.0539169	0.0819346	0.555164
	LPE(16:0) [sn1]	0.49666	0.197794
	LPE(17:0) [sn2]	0.411932	0.346586	0.543258	0.72437	0.829621	0.671496	3.72076e-33	0.759657	0.450204	0.83827	0.406992	0.779235
	LPE(17:0) [sn1]	0.50392	0.397125	0.858143	0.872825	0.864151	0.679306	5.84209e-39	0.782188	0.621996	0.871073	0.406498	0.647696
	LPE(18:0) [sn2]	0.275919	0.148817	0.162828	0.292611	0.016402	0.266722	2.49035e-47	0.211398	0.19241	0.0263915	0.127673	0.41409
	LPE(18:0) [sn1]	0.276538	0.183112	0.240191	0.364242	0.0272631	0.395694	3.04894e-52	0.316054	0.20434	0.0403388	0.206488	0.411188
	LPE(18:1) [sn2]	0.300928	0.392047	0.748683	0.833017	0.139544	0.707675	1.58036e-42	0.770453	0.566982	0.165102	0.514382	0.479076
	LPE(18:1) [sn1]	0.291458	0.449612	0.732257	0.949431	0.153716	0.768775	4.93689e-44	0.901148	0.761276	0.179886	0.533294	0.574268
	LPE(18:2) [sn2]	0.43844	0.813692	0.0815127	0.110058	0.444944	0.861895	2.06375e-46	0.13479	0.0645972	0.469813	0.759336	0.835596
	LPE(18:2) [sn1]	0.40919	0.94245	0.102551	0.100787	0.517578	0.873274	1.92743e-47	0.135557	0.057649	0.540055	0.910884	0.718558
	LPE(20:4) [sn2]	0.0667898	0.440419	3.31893e-05	0.004701	0.0251992	0.879167	7.98874e-58	0.0158649	0.00598319	0.0377562	0.793512	0.63103
	LPE(20:4) [sn1]	0.157337	0.347778	0.00011555	0.00876509	0.0471749	0.454741	3.48072e-60	0.0498571	0.00621745	0.0642397	0.245836	0.700909
	LPE(22:6) [sn2]	0.66882	0.11877	2.31204e-07	0.000299579	0.238538	0.253032	5.06247e-53	0.00329219	0.000923899	0.266466	0.228397	0.144949
	LPE(22:6) [sn1]	0.829847	0.403399	2.2188e-06	0.000232482	0.286989	0.596368	1.23108e-53	0.00431948	0.000600329	0.314898	0.541899	0.343337
	LPE(P-16:0)	0.0739404	0.338878	0.117735	0.159108	0.0130476	0.32833	1.17257e-41	0.335447	0.0736909	0.0218486	0.436444	0.161689
	LPE(P-18:0)	0.215767	0.289075	0.132689	0.0815683	0.0175695	0.165715	5.98792e-45	0.71507	0.0504226	0.0279403	0.367824	0.0766553
	LPE(P-18:1)	0.207181	0.981025	0.55582	0.261958	0.340461	0.507189	1.57339e-32	0.897344	0.164227	0.367767	0.836973	0.403848
	LPE(P-20:0)	0.0403596	0.519027	0.0492524	0.0458676	0.031204	0.225486	2.56619e-31	0.649074	0.029549	0.0452028	0.959437	0.153289
	PI(32:0)	0.496926	0.750892	0.934683	0.621021	0.906472	0.800155	4.44526e-30	0.56674	0.732087	0.911254	0.617859	0.930136
	PI(16:0_16:1)	0.415272	0.905416	0.150138	0.195477	0.500758	0.74316	3.14272e-34	0.163131	0.125504	0.523829	0.718028	0.711839
	PI(34:0)	0.876176	0.748652	0.408958	0.250329	0.746172	0.8527	1.25995e-34	0.712226	0.134391	0.758887	0.656864	0.971164
	PI(34:1)	0.718278	0.830348	0.94102	0.927869	0.703886	0.785198	2.80552e-51	0.776669	0.731322	0.718586	0.618948	0.89986
	PI(35:1) (a)	0.0848067	0.473716	0.14231	0.417504	0.593543	0.822787	4.1072e-14	0.236561	0.795633	0.613081	0.629619	0.590498
	PI(35:1) (b)	0.332791	0.528103	0.256679	0.689954	0.319283	0.465241	1.14208e-35	0.498632	0.464056	0.346891	0.962975	0.301496
	PI(17:0_18:2) (a)	0.534536	0.521466	0.415461	0.169635	0.855046	0.723016	7.06388e-18	0.442119	0.3146	0.862425	0.865605	0.466642
	PI(17:0_18:2) (b)	0.961571	0.467236	0.804782	0.717758	0.506331	0.626629	2.10456e-40	0.957249	0.488544	0.529207	0.469285	0.901939
	PI(36:1)	0.907368	0.778833	0.0132263	0.0225163	0.758604	0.98424	7.52972e-55	0.0493774	0.0171116	0.770725	0.970878	0.871916
	PI(36:2) (a)	0.955603	0.803015	0.442453	0.165578	0.796847	0.814062	3.85498e-42	0.158555	0.100655	0.807113	0.780911	0.544061
	PI(36:2) (b)	0.872079	0.691859	0.587851	0.260218	0.580008	0.774316	2.71016e-56	0.141431	0.256053	0.600097	0.524936	0.907499
	PI(18:1_18:2)	0.555703	0.57302	0.92777	0.911225	0.398292	0.792812	1.39934e-41	0.735738	0.975188	0.424421	0.634309	0.538187
	PI(16:0_20:3) (a)	0.360007	0.659663	0.00265429	0.00196005	0.75565	0.757221	1.7986e-47	0.0103936	0.00303728	0.767912	0.824698	0.489541
	PI(16:0_20:3) (b)	0.208759	0.249059	0.0368123	0.0197003	0.831252	0.677385	1.16066e-34	0.0419777	0.0162046	0.839819	0.428791	0.530946
	PI(16:0_20:4)	0.164754	0.386574	0.0945304	0.397192	0.0914313	0.777334	8.03475e-51	0.532639	0.201101	0.113837	0.501784	0.745713
	PI(37:4) (a)	0.536183	0.400387	0.513497	0.627535	0.736082	0.807528	9.99919e-21	0.376005	0.525791	0.749276	0.538137	0.801725
	PI(37:4) (b)	0.748693	0.143268	0.447047	0.375895	0.15757	0.234333	1.06718e-42	0.439244	0.58659	0.183888	0.145015	0.872218
	PI(37:6)	0.402055	0.890529	2.73502e-06	2.9853e-05	0.303679	0.965492	1.05815e-22	0.000651045	0.000297922	0.331458	0.970358	0.815089
	PI(18:0_20:2)	0.734267	0.654183	0.106462	0.0456809	0.794923	0.550368	8.05423e-40	0.0765073	0.0303379	0.805283	0.996288	0.36995
	PI(18:0_20:3) (a)	0.33825	0.850363	0.000141476	0.00104414	0.330555	0.940872	1.41304e-52	0.00606773	0.00224161	0.358011	0.757249	0.958638
	PI(18:0_20:3) (b)	0.749262	0.455547	1.05227e-05	0.000200954	0.511435	0.848601	5.01009e-54	0.00137318	0.00123986	0.534131	0.721001	0.594254
	PI(18:0_20:4)	0.0756359	0.0353437	0.0136039	0.0330539	0.00037546	0.0833697	1.62082e-63	0.0225068	0.0661991	0.00136693	0.0538064	0.101649
	PI(38:5) (a)	0.158384	0.0743597	0.157376	0.667403	0.00985122	0.385531	2.00871e-52	0.395364	0.66071	0.0173553	0.231521	0.297741
	PI (38:5) (b)	0.465351	0.887902	0.00029704	0.00106186	0.516838	0.846218	1.93614e-47	0.00219351	0.00640634	0.539341	0.79984	0.768769
	PI(38:6)	0.728655	0.634359	3.61891e-06	9.37107e-05	0.792707	0.73276	2.54103e-49	0.000579275	0.00124019	0.803176	0.805549	0.463594
	PI(39:6) (a)	0.896488	0.547741	0.187095	0.0292512	0.475003	0.197576	0.00939606	0.433406	0.0165448	0.498939	0.923319	0.15714
	PI(39:6) (b)	0.887941	0.687678	7.97289e-07	4.29681e-06	0.770599	0.369757	1.07561e-25	0.000107942	0.000211009	0.782143	0.464154	0.547851
	PI(18:0_22:4)	0.556712	0.539447	9.87286e-05	0.00176927	0.342792	0.474385	9.29936e-48	0.00724246	0.00353673	0.370061	0.370403	0.854892
	PI(20:0_20:4)	0.0329569	0.733905	0.312064	0.84272	0.0976315	0.604006	3.42657e-32	0.714509	0.586784	0.12056	0.981338	0.417716
	PI(18:0_22:5) (a)	0.663258	0.412897	4.17776e-10	2.33214e-08	0.263337	0.524225	6.81858e-48	1.82273e-05	6.50588e-06	0.291328	0.76	0.29716
	PI(18:0_22:5) (b)	0.146786	0.526159	0.105947	0.385194	0.0529269	0.595695	2.18503e-39	0.888435	0.292654	0.0708989	0.336696	0.648086
	PI(18:0_22:6)	0.620919	0.646354	1.39822e-11	4.61989e-11	0.401391	0.71569	1.91949e-52	1.03089e-06	4.16109e-07	0.427445	0.887144	0.465583
	LPI(18:0) [sn2]	0.598026	0.808631	0.769247	0.691419	0.955895	0.913405	4.41673e-18	0.801976	0.585546	0.958156	0.688261	0.869808
	LPI(18:0) [sn1]	0.529393	0.258701	0.541697	0.351673	0.102144	0.583479	8.66292e-35	0.186702	0.344813	0.125427	0.334422	0.527496
	LPI(18:1) [sn2]	0.435024	0.0198384	0.0932277	0.349052	0.119698	0.110663	1.45088e-23	0.256996	0.923172	0.144184	0.116576	0.0714037
	LPI(18:1) [sn1]	0.47153	0.102901	0.0498293	0.371844	0.0307339	0.297078	1.51046e-35	0.978704	0.245697	0.0446267	0.143706	0.470419
	LPI(18:2) [sn2]	0.928738	0.158641	0.405186	0.634288	0.116327	0.119614	4.47918e-29	0.816062	0.383951	0.140602	0.201384	0.059622
	LPI(18:2) [sn1]	0.766771	0.256596	0.894176	0.865864	0.47435	0.536901	2.44045e-36	0.648492	0.974031	0.498307	0.295734	0.530516
	LPI(20:4) [sn2]	0.810755	0.734879	0.304433	0.153393	0.592477	0.918306	7.14884e-40	0.160733	0.089833	0.612058	0.695873	0.85809
	LPI(20:4) [sn1]	0.615647	0.339163	0.375441	0.838733	0.192085	0.556878	1.00496e-50	0.657901	0.602343	0.219399	0.616898	0.307229
	PS(36:1)	0.00206993	0.00400774	0.00245995	0.221823	8.76746e-05	0.109673	1.66626e-33	0.344349	0.10567	0.000474758	0.289945	0.0506004
	PS(36:2)	0.00281905	0.00214192	0.00826859	0.23707	0.000334021	0.162257	4.62875e-29	0.286596	0.119528	0.00125351	0.288845	0.0766239
	PS(38:3)	0.0035205	0.00487295	0.00775822	0.549995	0.000409777	0.144048	2.80361e-32	0.708597	0.307908	0.00145867	0.377021	0.0664754
	PS(38:4)	0.00130736	0.000742934	0.00142279	0.432713	7.62865e-05	0.123423	3.12832e-35	0.517651	0.223169	0.000430024	0.370408	0.056959
	PS(38:5)	0.598455	0.556351	0.844938	0.998269	0.32858	0.736434	0.0380866	0.961227	0.961622	0.356064	0.467306	0.807809
	PS(40:5)	0.00136786	0.00181927	0.00102412	0.0581971	3.14564e-05	0.0614512	4.35578e-31	0.126654	0.0313536	0.000230984	0.226366	0.0289424
	PS(40:6)	0.00070308	0.130984	0.000606258	0.00873486	0.000866292	0.228464	2.56506e-31	0.0392841	0.00686439	0.00256045	0.569522	0.112452
	PG(34:1)	0.4773	0.909969	0.632942	0.374	0.293551	0.248393	0.000336135	0.935622	0.237133	0.321416	0.920628	0.191093
	PG(34:2)	0.133788	0.682882	0.250748	0.198718	0.640402	0.365259	2.94581e-27	0.459173	0.0935701	0.657955	0.902412	0.274266
	PG(36:2)	0.0508804	0.154066	0.0178021	0.453927	0.0244087	0.390046	2.91102e-30	0.273881	0.345682	0.03676	0.343075	0.216738
	CE(14:0)	0.146083	0.142611	7.26865e-05	0.229276	0.000344914	0.0296113	4.6938e-38	0.727427	0.125175	0.00128362	0.0271771	0.041306
	CE(15:0)	0.161055	0.234554	0.00125663	0.271005	0.00781856	0.258298	1.72838e-54	0.350534	0.13311	0.0143825	0.330994	0.127303
	CE(16:0)	0.668727	0.583892	0.00353856	0.000685581	0.857083	0.505415	6.32097e-83	0.0544384	0.000655404	0.86436	0.81518	0.294052
	CE(16:1)	0.137348	0.172414	0.0005342	0.0889762	0.00274502	0.100437	3.76552e-53	0.673882	0.123347	0.0062403	0.0735546	0.0941018
	CE(16:2)	0.270517	0.0896058	4.23498e-11	2.54353e-05	4.18431e-05	0.00923276	7.92258e-38	0.0252137	5.99539e-05	0.000281719	0.00933431	0.0254772
	CE(17:0)	0.275997	0.671212	0.0788091	0.118181	0.183661	0.901913	2.13047e-56	0.505069	0.210427	0.21078	0.693987	0.964177
	CE(17:1)	0.508809	0.198083	0.0313907	0.149958	0.0349318	0.240206	1.52572e-59	0.16704	0.724981	0.0497334	0.230926	0.133837
	CE(18:0)	0.93508	0.482604	0.114643	0.0544621	0.555885	0.766131	1.31447e-59	0.436912	0.144859	0.576927	0.517063	0.907638
	CE(18:1)	0.717311	0.0803366	0.105101	0.291148	0.0734311	0.290902	6.16008e-79	0.354106	0.587852	0.0940571	0.211993	0.190031
	CE(18:2)	0.474506	0.220557	0.323888	0.234006	0.231939	0.739759	1.3818e-81	0.400104	0.441514	0.259821	0.464808	0.762231
	CE(18:3)	0.673812	0.00295165	0.0672204	0.176633	0.00168339	0.0135885	1.31266e-58	0.0819633	0.394181	0.0042618	0.00893438	0.0610172
	CE(20:1)	0.878343	0.401176	0.478137	0.578546	0.479646	0.745736	8.57661e-55	0.565172	0.680723	0.50343	0.782329	0.472521
	CE(20:3)	0.579884	0.38499	0.000104707	3.68708e-05	0.858413	0.686679	9.66884e-62	0.000241098	0.00112681	0.865624	0.412413	0.671648
	CE(20:4)	0.288151	0.565668	0.00247339	0.0141774	0.1693	0.73198	6.36072e-69	0.185512	0.00761616	0.196017	0.490744	0.925344
	CE(20:5)	0.161477	0.0696773	1.06847e-23	8.91655e-32	1.26468e-05	0.0085073	4.10184e-54	1.20935e-11	1.5236e-14	0.000123738	0.00566809	0.0597005
	CE(22:0)	0.683847	0.939086	0.217087	0.0701033	0.739355	0.685502	1.82603e-30	0.130922	0.554967	0.752394	0.893862	0.524408
	CE(22:1)	0.90775	0.761008	0.146682	0.0470471	0.650712	0.81344	7.71409e-39	0.161659	0.0233401	0.667814	0.613576	0.58439
	CE(22:4)	0.430193	0.655652	0.00323129	0.00279823	0.860597	0.793918	1.66509e-54	0.00336562	0.0161113	0.867698	0.589806	0.972159
	CE(22:5) (a)	0.163389	0.0226614	1.27698e-16	2.22735e-14	9.10197e-05	0.0236229	7.11509e-50	2.44252e-05	1.04131e-09	0.000487603	0.014138	0.0812436
	CE(22:5) (b)	0.270801	0.994177	0.841934	0.661497	0.444677	0.768786	6.5919e-46	0.963936	0.47066	0.469555	0.84058	0.63932
	CE(22:6)	0.0264219	0.144616	7.86046e-16	1.76823e-13	0.000117974	0.120727	4.48109e-56	1.41861e-05	3.27897e-09	0.000587098	0.083481	0.11144
	CE(24:0)	0.969746	0.664681	0.454382	0.722524	0.814718	0.686889	3.75816e-17	0.519565	0.97379	0.824105	0.412524	0.681576
	CE(24:1)	0.909127	0.697439	0.293492	0.109055	0.67557	0.770077	2.94522e-38	0.953017	0.083306	0.691563	0.673425	0.498021
	CE(24:4)	0.158121	0.406029	0.0108597	0.0726931	0.218182	0.656918	1.21405e-42	0.0377411	0.1492	0.245928	0.677349	0.3864
	CE(24:5)	0.267177	0.152093	1.00887e-09	3.30542e-06	0.01258	0.136349	3.625e-42	0.00125899	2.76758e-05	0.0212025	0.0633494	0.293466
	CE(24:6)	0.582414	0.187192	0.000143176	0.00498252	0.0339129	0.0589179	1.99475e-27	0.557266	0.00502541	0.0485012	0.0371005	0.674563
	COH	0.388267	0.0322115	0.0577138	0.31148	0.724172	0.504331	4.2377e-81	0.933158	0.229349	0.737928	0.445256	0.283432
	AcylCarnitine(12:0)	0.272392	0.0235379	0.231576	0.0504837	0.0301949	0.144314	2.28059e-30	0.0951513	0.030296	0.043965	0.204511	0.0738145
	AcylCarnitine(14:0)	0.29118	0.0107678	0.131259	0.037444	0.0115097	0.0296565	2.71973e-36	0.161949	0.0186123	0.0197102	0.190243	0.0146744
	AcylCarnitine(14:1)	0.556941	0.045833	0.428092	0.088996	0.110064	0.261172	1.37306e-31	0.1365	0.0493897	0.133923	0.269362	0.138723
	AcylCarnitine(14:2)	0.697539	0.0572476	0.519165	0.120851	0.207083	0.402594	1.99248e-29	0.164138	0.0654668	0.234675	0.315199	0.238936
	AcylCarnitine(15:0) (a)	0.00153644	0.0137893	0.000466979	0.371707	2.27588e-06	0.00300974	6.47268e-25	0.333718	0.204752	3.97448e-05	0.0477634	0.00230673
	AcylCarnitine(15:0) (b)	0.941884	0.0191175	0.189252	0.14769	0.0187284	0.0383147	7.47204e-22	0.0937429	0.139525	0.0294636	0.0962288	0.0221248
	AcylCarnitine(16:0)	0.763722	0.245047	0.60475	0.222622	0.397751	0.273538	2.05662e-54	0.312809	0.10807	0.423894	0.587225	0.135895
	AcylCarnitine(16:1)	0.811944	0.0839105	0.56597	0.150928	0.14315	0.294493	7.99951e-33	0.163627	0.0869732	0.168876	0.290188	0.157663
	AcylCarnitine(17:0) (a)	0.897573	0.538072	0.748239	0.836888	0.573968	0.33549	0.201119	0.85348	0.710738	0.594298	0.73554	0.315197
	AcylCarnitine(17:0) (b)	0.619176	0.25963	0.620306	0.640419	0.198794	0.224635	1.97347e-27	0.664653	0.37244	0.226242	0.713847	0.121522
	AcylCarnitine(18:0)	0.57292	0.0387124	0.304272	0.114195	0.160097	0.126983	2.6517e-50	0.0565743	0.201311	0.186506	0.127197	0.0810828
	AcylCarnitine(18:1)	0.703588	0.182712	0.62603	0.217228	0.32792	0.272043	3.29336e-51	0.229613	0.117166	0.355415	0.300608	0.139892
	AcylCarnitine(18:2)	0.682484	0.276103	0.692384	0.246777	0.430696	0.515971	1.28474e-42	0.298504	0.123969	0.455976	0.350693	0.342888
	DG(14:0_16:0)	0.340893	0.340893	0.382348	1	0.0692786	0.332868	2.48363e-15	1	1	0.0894288	0.226408	0.226408
	DG(16:0_16:0)			2.7828e-150	0.990714	0.668006	0.271522	0	0.906923	0.906923	0.684339	0.154282	0.770306
	DG(16:0_16:1)	0.554813	0.632049	0.414523	0.535114	0.260838	0.713566	0.628061	0.343788	0.9456	0.288829	0.606133	0.446308
	DG(14:0_18:2)	0.227244	0.627133	0.0921276	0.186109	0.328011	0.89497	1.3364e-15	0.099153	0.213866	0.355504	0.686713	0.713069
	DG(16:0_18:1)	0.0168451	0.362396	0.000685487	0.0443456	0.0237277	0.538164	1.39713e-42	0.128177	0.0233177	0.0358984	0.324956	0.861772
	DG(16:1_18:1)	0.0078926	0.683933	0.00271393	0.0392654	0.172637	0.523007	3.27671e-33	0.0498752	0.0338426	0.199456	0.350459	0.9962
	DG(16:0_18:2)	0.0892098	0.210718	3.77687e-05	0.00742033	0.019721	0.411228	4.5161e-43	0.0770728	0.00466277	0.030758	0.210286	0.489542
	DG(18:0_18:1)	0.150283	0.807443	0.035683	0.0434759	0.257485	0.569091	2.01526e-09	0.743125	0.0315079	0.285475	0.781939	0.484799
	DG(18:1_18:1)	0.00102364	0.718319	0.00086606	0.0205721	0.0696529	0.926889	7.75368e-49	0.0534543	0.0147577	0.0898471	0.717015	0.807816
	DG(18:0_18:2)	0.0757388	0.556979	0.0160628	0.149579	0.0912508	0.839923	4.31516e-37	0.101696	0.128691	0.113641	0.783839	0.575855
	DG(18:1_18:2)	0.0120462	0.720238	3.7005e-05	0.00280381	0.0441089	0.937466	1.56592e-46	0.0229745	0.00280097	0.0606531	0.884475	0.734186
	DG(18:2_18:2)	0.077866	0.70287	0.00164062	0.0237103	0.11885	0.955905	3.16633e-37	0.111926	0.0128415	0.143284	0.966628	0.823459
	DG(18:1_18:3)	0.0357922	0.840949	0.000573068	0.0178256	0.0716293	0.888491	1.79204e-37	0.0440608	0.014006	0.0920523	0.923479	0.661117
	DG(16:0_20:4)	0.192913	0.0106444	0.0200457	0.784294	0.0052733	0.156291	1.24449e-39	0.878116	0.527039	0.0104729	0.0736243	0.286681
	DG(18:1_20:3)	0.027141	0.866935	1.13748e-06	6.13507e-06	0.210774	0.84847	7.97195e-48	0.00230766	3.52154e-05	0.238422	0.898315	0.693872
	DG(18:0_20:4)	0.00601744	0.0704798	0.00326747	0.453615	0.000170067	0.10254	3.83097e-53	0.6092	0.237715	0.000764527	0.390805	0.0479354
	DG(18:1_20:4)	0.0446626	0.043581	0.00703849	0.972229	0.000445777	0.12495	6.09408e-51	0.895474	0.926182	0.00155305	0.0816337	0.122179
	DG(16:0_22:5)	0.364982	0.329959	0.625689	0.634699	0.93719	0.641956	0.00272305	0.373711	0.747609	0.940407	0.594129	0.376875
	DG(18:2_20:4)	0.206879	0.0269285	0.0380679	0.895234	0.00410749	0.184424	4.30191e-43	0.867586	0.783262	0.00858029	0.131465	0.139212
	DG(16:0_22:6)	0.730965	0.476043	3.15949e-08	1.1177e-06	0.293798	0.749337	9.01885e-34	0.000836579	1.41751e-05	0.321661	0.479612	0.640263
	TG(48:0) [NL-16:0]	0.447366	0.584089	0.467356	0.592869	0.369748	0.496478	5.73452e-32	0.717218	0.339038	0.396517	0.397888	0.831747
	TG(48:1) [NL-18:1]	0.5302	0.870711	0.277801	0.245483	0.565017	0.64169	4.87719e-40	0.333966	0.119523	0.585702	0.658115	0.65255
	TG(48:2) [NL-14:1]	0.396347	0.375223	0.107861	0.328338	0.253498	0.621636	4.23231e-34	0.253397	0.200575	0.281482	0.395798	0.908812
	TG(48:2) [NL-16:0]	0.480851	0.458235	0.0735919	0.171918	0.308829	0.603284	1.03129e-40	0.250702	0.0846546	0.336556	0.421962	0.968634
	TG(48:2) [NL-16:1]	0.439015	0.550151	0.0273499	0.160734	0.347781	0.281439	7.25291e-39	0.198057	0.0853509	0.374965	0.235692	0.838331
	TG(48:2) [NL-18:1]	0.379378	0.805638	0.161086	0.150242	0.575126	0.550971	1.24054e-37	0.227475	0.0745434	0.59541	0.777132	0.471874
	TG(48:3) [NL-16:1]	0.641116	0.651823	0.0866631	0.212972	0.438036	0.51897	3.01122e-35	0.209273	0.119879	0.463107	0.38895	0.89071
	TG(48:3) [NL-18:2]	0.479624	0.983243	0.161441	0.145488	0.509089	0.75507	9.1872e-37	0.234949	0.0711204	0.531868	0.813791	0.643519
	TG(49:1) [NL-15:0]	0.450031	0.877802	0.18083	0.290236	0.701445	0.212252	2.10103e-37	0.372742	0.142761	0.716258	0.525502	0.310498
	TG(49:1) [NL-16:0]	0.850544	0.631023	0.256332	0.414881	0.660042	0.184272	1.92234e-35	0.641294	0.216516	0.676731	0.287496	0.510851
	TG(49:1) [NL-18:1]	0.982408	0.842237	0.162633	0.25293	0.900099	0.125888	2.96806e-36	0.490547	0.121056	0.905205	0.33963	0.333278
	TG(50:0) [NL-18:0]	0.424198	0.60467	0.65893	0.71443	0.414363	0.804311	4.22605e-35	0.621131	0.444216	0.440087	0.583723	0.989327
	TG(50:1) [NL-14:0]	0.649556	0.27902	0.871489	0.847723	0.904361	0.691318	1.72387e-29	0.599275	0.698874	0.90925	0.871619	0.441033
	TG(50:1) [NL-18:1]	0.309871	0.271734	0.0175506	0.101974	0.18585	0.339185	8.35951e-49	0.27051	0.0472419	0.213022	0.226864	0.985073
	TG(50:2) [NL-18:0]	0.916399	0.34281	0.967215	0.849945	0.725091	0.80863	1.36111e-32	0.59883	0.711629	0.738804	0.840741	0.544644
	TG(50:2) [NL-18:1]	0.181764	0.968034	0.0231523	0.0338559	0.52874	0.621931	6.37575e-51	0.0763509	0.0214407	0.550809	0.692262	0.599749
	TG(50:2) [NL-18:2]	0.724382	0.448779	0.0148633	0.0317844	0.389184	0.290804	8.5039e-51	0.305854	0.0160566	0.41553	0.258035	0.791236
	TG(50:3) [NL-14:1]	0.209658	0.800103	0.188241	0.209589	0.607177	0.753768	2.74399e-39	0.133932	0.171815	0.626149	0.884063	0.595395
	TG(50:3) [NL-16:1]	0.35314	0.703994	0.00146417	0.0100487	0.356193	0.452825	6.85757e-46	0.0513463	0.00704674	0.383228	0.344382	0.879229
	TG(50:3) [NL-18:1]	0.316573	0.85835	0.044314	0.0415269	0.543844	0.797705	2.26922e-46	0.0946697	0.0243431	0.565348	0.964246	0.597589
	TG(50:4) [NL-14:0]	0.661423	0.95971	0.310213	0.186478	0.710986	0.921078	7.47952e-38	0.25374	0.0928665	0.725357	0.971299	0.72674
	TG(51:0) [NL-16:0]	0.956854	0.868631	0.478173	0.735123	0.893731	0.251728	2.69664e-25	0.738042	0.458704	0.89916	0.469228	0.397851
	TG(51:1) [NL-18:1]	0.43054	0.774743	0.11561	0.198675	0.519664	0.319173	4.24781e-36	0.307049	0.0950938	0.542065	0.399698	0.562284
	TG(51:2) [NL-15:0]	0.48683	0.736628	0.0561344	0.0383313	0.887376	0.129252	1.73168e-44	0.246584	0.0185202	0.893127	0.560495	0.200126
	TG(51:2) [NL-16:0]	0.483599	0.757475	0.0382476	0.0718818	0.578697	0.470139	2.92994e-44	0.133419	0.038909	0.598839	0.461775	0.680316
	TG(51:2) [NL-18:1]	0.674753	0.981065	0.0319019	0.0379964	0.840981	0.231814	3.16105e-47	0.144283	0.019303	0.849064	0.476693	0.367462
	TG(52:1) [NL-18:0]	0.38303	0.711986	0.722179	0.743329	0.474058	0.915224	1.20815e-43	0.503488	0.558046	0.498025	0.700768	0.921037
	TG(52:2) [NL-16:0]	0.354637	0.964113	0.0526856	0.0446712	0.665397	0.604342	3.15308e-59	0.130136	0.0233884	0.681848	0.714442	0.563859
	TG(52:3) [NL-16:1]	0.640479	0.509148	0.207517	0.0901884	0.883401	0.629637	3.0807e-52	0.0866526	0.0675199	0.889353	0.851919	0.387771
	TG(52:3) [NL-18:2]	0.623011	0.55831	0.00720482	0.00166837	0.934538	0.466831	6.17112e-63	0.0726734	0.00130528	0.93789	0.947735	0.298513
	TG(52:4) [NL-16:0]	0.304147	0.92927	0.000190956	0.00042033	0.382716	0.82565	7.7892e-56	0.0364811	0.000465552	0.409208	0.86065	0.691211
	TG(52:4) [NL-18:1]	0.455201	0.714428	0.0020172	0.00116723	0.766729	0.482278	3.94188e-54	0.0207927	0.00127394	0.778459	0.984388	0.318836
	TG(53:2) [NL-17:0]	0.365675	0.998601	0.0407981	0.0503346	0.647238	0.489778	1.7327e-44	0.108377	0.0284291	0.664492	0.616603	0.529643
	TG(54:0) [NL-18:0]	0.908762	0.980172	0.814137	0.696932	0.901899	0.973455	1.85528e-31	0.988074	0.48157	0.906913	0.95139	0.830894
	TG(54:1) [NL-18:1]	0.456414	0.776994	0.923333	0.760577	0.667371	0.942058	3.26988e-35	0.65182	0.810847	0.683733	0.806143	0.947873
	TG(54:2) [NL-18:0]	0.149845	0.407033	0.830941	0.62761	0.780751	0.921935	4.49206e-51	0.362632	0.615327	0.791802	0.711149	0.789235
	TG(54:3) [NL-18:1]	0.167624	0.541404	0.384605	0.286056	0.620163	0.895821	8.00139e-52	0.244215	0.166262	0.638588	0.872353	0.660439
	TG(54:4) [NL-18:0]	0.716392	0.569437	0.564424	0.255482	0.810726	0.862434	3.07048e-48	0.196114	0.164056	0.82031	0.606407	0.807191
	TG(54:4) [NL-18:2]	0.102869	0.435255	0.0355239	0.0970965	0.301532	0.800134	3.85782e-50	0.164893	0.0504156	0.329331	0.676944	0.535026
	TG(54:5) [NL-18:1]	0.323254	0.587112	0.0596303	0.0493507	0.674845	0.854923	1.32974e-48	0.0776663	0.0330149	0.690871	0.595974	0.801135
	TG(54:6) [NL-18:2]	0.58309	0.985946	0.339569	0.282855	0.657297	0.953468	8.14048e-40	0.243016	0.164024	0.674107	0.863896	0.904559
	TG(56:6) [NL-20:4]	0.914431	0.104789	0.729889	0.367339	0.280997	0.306481	3.94571e-56	0.396062	0.189106	0.308939	0.58282	0.152579
	TG(56:8) [NL-20:4]	0.682034	0.4049	0.694175	0.958047	0.312142	0.645761	2.07266e-44	0.844653	0.78843	0.339834	0.416011	0.915193
	TG(58:8) [NL-22:6]	0.57245	0.0690725	1.93164e-13	2.59201e-09	0.0019269	0.0448271	5.77603e-44	5.2198e-05	6.03107e-07	0.00473277	0.0329121	0.0649958

## Sheet: Corrected
	Table of multiple testing corrected q-values
		AUC-based q-values		Model q-value		Term q-values			Level q-values
									TimePoint		Treatment	Interaction
	lipids	AUC	relAUC	Model	Intercept	TimePoint	Treatment	Interaction	15d	30d	KO	15d:KO	30d:KO
	Cer(d18:0/20:0)	0.809161	0.596444	0.118081
	Cer(d18:0/22:0)	0.759567	0.761503	0.119756
	Cer(d18:0/24:0)	0.759567	0.779759	0.131367
	Cer(d18:0/24:1)	0.80173	0.846576	0.150429
	Cer(d18:1/16:0)	0.759567	0.848899	0.111484
	Cer(d18:1/18:0)	0.927349	0.846576	0.115109
	Cer(d18:1/20:0)	0.349703	0.700769	0.0197115	6.37325e-48	0.107196	0.0527602	0.97979
	Cer(d18:1/22:0)	0.628526	0.586455	0.0628087
	Cer(d18:1/24:0)	0.791999	0.660315	0.0842104
	Cer(d18:1/24:1)	0.759567	0.770859	0.0512206
	HexCer(d18:1/16:0)	0.759567	0.795225	0.0222848	8.31133e-56	0.0556098	0.189146	0.975408
	HexCer(d18:1/18:0)	0.994409	0.586455	0.150429
	HexCer(d18:1/20:0)	0.911036	0.22202	0.0141056	8.09739e-34	0.0944204	0.0302221	0.412379			0.0229461
	HexCer(d18:1/22:0)	0.541798	0.700769	0.0111872	4.89549e-48	0.0306774	0.459204	0.975408	0.0854403	0.113658
	HexCer(d18:1/24:0)	0.80096	0.700769	0.0623721
	HexCer(d18:1/24:1)	0.994409	0.782689	0.0262513	4.09893e-46	0.0329684	0.373	0.97979	0.039619	0.087751
	Hex2Cer(d18:1/16:0)	0.889063	0.700769	0.0525113
	Hex2Cer(d18:1/18:0)	0.330284	0.761503	0.0178897	4.16075e-48	0.0264351	0.371085	0.97979	0.0372675	0.324463
	Hex2Cer(d18:1/20:0)	0.349703	0.500566	0.000743141	1.83626e-39	0.0425507	0.00127027	0.601041	0.0453493	0.380293	0.00302314
	Hex2Cer(d18:1/22:0)	0.628526	0.566158	0.0212247	2.44782e-49	0.146897	0.00878721	0.867721			0.00930783
	Hex2Cer(d18:1/24:0)	0.604645	0.749874	0.0206535	7.20271e-54	0.0637795	0.0406401	0.927019			0.0289913
	Hex2Cer(d18:1/24:1)	0.854346	0.660315	0.0310308	2.59912e-51	0.0643278	0.132763	0.97979
	Hex3Cer(d18:1/16:0)	0.927349	0.795225	0.075014
	Hex3Cer(d18:1/18:0)	0.794251	0.746988	0.104894
	Hex3Cer(d18:1/20:0)	0.927349	0.845885	0.251508
	Hex3Cer(d18:1/22:0)	0.356341	0.828511	0.0170769	8.8705e-49	0.129004	0.066202	0.975408
	Hex3Cer(d18:1/24:0)	0.628526	0.795225	0.112566
	Hex3Cer(d18:1/24:1)	0.91695	0.700769	0.0206535	1.17923e-58	0.00917422	0.254895	0.97979	0.0165927	0.353597
	GM3(d18:1/16:0)	0.927349	0.650542	0.075014
	GM3(d18:1/18:0)	0.759567	0.700769	0.0117846	9.69643e-49	0.0629124	0.082772	0.851862
	GM3(d18:1/20:0)	0.914312	0.782689	0.242977
	GM3(d18:1/22:0)	0.628526	0.846576	0.0570869
	GM3(d18:1/24:0)	0.494038	0.500566	0.00675525	1.50103e-46	0.0203092	0.0127598	0.832368	0.0513648	0.181086	0.0121287
	GM3(d18:1/24:1)	0.994409	0.700769	0.215561
	GM1(d18:1/16:0)	0.927349	0.846576	0.0930368
	GM1(d18:1/18:0)	0.759567	0.586455	0.00515358	3.02792e-10	0.162784	0.00647199	0.759021			0.00772415
	GM1(d18:1/24:0)	0.927349	0.740926	0.0942491
	Sulfatide (d18:1:/16:0(OH))	0.994409	0.786927	0.138871
	Sulfatide (d18:1:/16:0)	0.994409	0.641706	0.00914198	2.64258e-33	0.0131639	0.159041	0.927019	0.0819412	0.055419
	Sulfatide (d18:1:/24:0(OH))	0.642316	0.740926	0.0135344	7.63854e-28	0.0102952	0.406884	0.97979	0.0619924	0.0384416
	Sulfatide (d18:1:/24:0)	0.895215	0.761503	0.00616436	1.93546e-24	0.0025855	0.496592	0.927019	0.0493521	0.012124
	Sulfatide (d18:1:/24:1(OH))	0.994409	0.793862	0.101276
	Sulfatide (d18:1:/24:1)	0.966731	0.573893	0.0107516	7.1743e-31	0.0209969	0.228269	0.91332	0.0770084	0.0760613
	SM(d17:1/14:0)	0.91695	0.485828	0.0905939
	SM(d18:0/14:0)	0.999924	0.538706	0.0785748
	SM(d18:1/14:0)/SM(d16:1/16:0)	0.994409	0.500566	0.111668
	SM(d18:2/14:0)	0.972857	0.369592	0.115057
	SM(d17:1/16:0)	0.952316	0.700769	0.18452
	SM(d18:0/16:0)	0.966731	0.821043	0.136712
	SM(d18:1/16:0)	0.994409	0.701242	0.171731
	SM(d18:2/16:0)	0.994409	0.848899	0.243434
	SM(34:3)	0.943502	0.630874	0.0947254
	SM(d16:1/19:0)	0.908186	0.846576	0.0178643	3.47283e-43	0.014199	0.26726	0.97979	0.0103083	0.055419
	SM(d18:1/17:0)/SM(d17:1/18:0)	0.864381	0.799571	0.063155
	SM(d18:2/17:0)	0.854834	0.700769	0.0206535	1.98772e-52	0.0419318	0.169001	0.97979	0.0376516	0.113206
	SM(35:2) (b)	0.994409	0.789931	0.00375994	3.44036e-51	0.00766849	0.460707	0.97979	0.00308455	0.147141
	SM(d18:1/18:0)/SM(d16:1/20:0)	0.994409	0.630874	0.0669036
	SM(d18:2/18:0)	0.91695	0.700769	0.160571
	SM(36:3)	0.927349	0.586455	0.063155
	SM(37:2)	0.927349	0.795225	0.0160248	3.78993e-44	0.00641703	0.414341	0.97979	0.00601096	0.031267
	SM(d18:1/20:0)/SM(d16:1/22:0)	0.759567	0.500566	0.0802883
	SM(d18:2/20:0)	0.969743	0.621706	0.111668
	SM(d16:1/23:0)/SM(d17:1/22:0)	0.947975	0.538706	0.0956563
	SM(d18:0/22:0)	0.927349	0.63705	0.096925
	SM(d18:1/22:0)/SM(d16:1/24:0)	0.668919	0.641706	0.160571
	SM(d16:1/24:1)	0.966731	0.807373	0.226579
	SM(d18:2/22:0)	0.854834	0.485828	0.104894
	SM(d18:1/23:0)/SM(d17:1/24:0)	0.994409	0.821043	0.174422
	SM(d17:1/24:1)	0.759567	0.841523	0.0729794
	SM(d18:2/23:0)	0.791999	0.744417	0.0831435
	SM(d18:1/24:0)	0.628526	0.740926	0.0670554
	SM(d18:1/24:1)	0.895215	0.700769	0.132198
	SM(d18:2/24:0)	0.859283	0.630874	0.0518543
	PC(28:0)	0.994409	0.740926	0.244068
	PC(14:0_16:0)	0.994409	0.630874	0.246152
	PC(31:0) (a)	0.927349	0.620411	0.075014
	PC(31:0) (b)	0.966731	0.700769	0.174422
	PC(16:0_16:0)	0.80173	0.793862	0.129481
	PC(32:1)	0.911036	0.841523	0.00972836	1.69901e-54	0.00545016	0.405289	0.97979	0.00307567	0.0577152
	PC(32:2)	0.994409	0.630874	0.0748532
	PC(33:0)	0.908186	0.700769	0.0885361
	PC(33:1)	0.930122	0.700769	0.0426323	3.88919e-54	0.0108784	0.366002	0.927019	0.00432982	0.125301
	PC(33:2)	0.994409	0.620411	0.00533238	1.27829e-54	0.000242986	0.163336	0.810213	0.00101004	0.00379115
	PC(16:0_18:0)	0.578438	0.819827	0.0410531	4.56036e-55	0.022453	0.116001	0.977451	0.0412392	0.0612451
	PC(16:0_18:1)	0.759567	0.700769	0.0799672
	PC(16:0_18:2)	0.908186	0.700769	0.0271129	4.20061e-75	0.00598924	0.504138	0.97979	0.00390678	0.045713
	PC(16:1_18:2)	0.994409	0.563384	0.000269501	4.24298e-51	8.09679e-06	0.232849	0.818712	9.65479e-05	0.00108933
	PC(16:0_18:3) (a)	0.998889	0.620411	0.0513137
	PC(16:0_18:3) (b)	0.759567	0.700769	0.00318448	8.11767e-50	0.00172614	0.362285	0.975408	0.00299499	0.0124067
	PC(14:0_20:4)	0.93701	0.672517	0.244068
	PC(34:5)	0.994409	0.500566	8.44693e-12	2.86076e-27	1.20597e-09	0.0742394	0.813602	1.6949e-05	3.94512e-06
	PC(15-MHDA_18:1)	0.952316	0.596444	0.0140013	2.98194e-50	0.00320953	0.191724	0.927019	0.00170455	0.0644982
	PC(17:0_18:1)	0.927349	0.763858	0.0489767	1.12936e-59	0.0428585	0.504138	0.965043	0.0153336	0.77113
	PC(15-MHDA_18:2)	0.927349	0.586455	0.00558893	4.39242e-55	0.000654281	0.163336	0.927019	0.000949612	0.0124013
	PC(17:0_18:2)	0.994409	0.740926	0.0760623
	PC(17:1_18:2)	0.999924	0.630874	0.193296
	PC(15:0_20:3)	0.8689	0.538706	0.00111444	3.54176e-55	8.33861e-05	0.448605	0.856909	0.000589817	0.0020425
	PC(15:0_20:4)	0.999924	0.795225	0.15156
	PC(35:5)	0.930122	0.398499	1.08446e-18	6.47134e-32	7.3374e-20	0.004963	0.412379	6.91592e-09	1.27821e-09	0.00647626
	PC(36:0)	0.601239	0.820955	0.0650268
	PC(18:0_18:1)	0.895215	0.630874	0.122888
	PC(18:1_18:1)	0.966731	0.740926	0.206611
	PC(18:0_18:2)	0.898657	0.630874	0.122893
	PC(18:1_18:2)	0.924492	0.630874	0.0546456
	PC(16:0_20:3) (a)	0.759567	0.740926	2.61491e-08	2.54701e-65	1.08388e-08	0.29176	0.97979	7.79701e-06	3.51586e-05
	PC(16:0_20:3) (b)	0.578438	0.700769	3.67092e-07	5.52417e-53	1.33754e-07	0.319002	0.969526	1.40948e-05	0.000187622
	PC(18:2_18:2)	0.927349	0.660315	0.109217
	PC(16:0_20:4)	0.914312	0.79846	0.0991133
	PC(16:1_20:4)	0.927349	0.500566	0.100635
	PC(16:0_20:5)	0.994409	0.485828	7.54576e-22	7.73599e-53	1.34728e-30	0.00942653	0.412379	4.56913e-11	1.94556e-12	0.00971473
	PC(14:0_22:6)	0.999924	0.369592	5.90431e-09	6.52392e-42	5.56615e-05	0.0415797	0.601041	0.00142014	0.000828485	0.0294585
	PC(15-MHDA_20:4)	0.966731	0.841523	0.207344
	PC(17:0_20:4)	0.99905	0.700769	0.202574
	PC(15:0_22:6)	0.80173	0.644983	3.02507e-09	4.67701e-46	2.97953e-06	0.0588491	0.810213	0.000249828	0.000193024
	PC(18:0_20:3)	0.791999	0.781524	4.03502e-07	2.27074e-58	4.90192e-07	0.257721	0.97979	1.76602e-05	0.00041516
	PC(18:1_20:3)	0.604645	0.821043	4.27897e-05	1.96714e-57	0.000135305	0.195023	0.97979	0.000370902	0.00590152
	PC(38:4) (b)	0.374595	0.695241	3.08738e-06	2.42894e-53	2.58298e-06	0.258281	0.965043	3.22916e-05	0.00109969
	PC(18:0_20:4)	0.759567	0.740926	0.102167
	PC(38:5) (a)	0.91695	0.700769	0.000517355	1.8673e-62	0.00352884	0.474722	0.977451	0.0257231	0.012124
	PC(38:5) (b)	0.958085	0.620411	6.92592e-19	2.61276e-53	9.47451e-26	0.155783	0.83269	7.58459e-10	1.47847e-11
	PC(38:6) (a)	0.966731	0.630874	6.91544e-10	2.62244e-56	9.85276e-08	0.196057	0.91332	0.000102052	2.70066e-05
	PC(16:0_22:6)	0.999924	0.485828	1.87315e-13	6.71833e-65	1.64568e-09	0.0159895	0.412379	2.18244e-05	3.98545e-06	0.0143008
	PC(18:2_20:5)	0.994409	0.586455	1.4931e-14	1.66981e-39	2.63756e-14	0.0763716	0.810213	1.16581e-06	3.35131e-08
	PC(16:1_22:6)	0.994409	0.189312	2.29144e-09	1.99372e-48	0.000166886	0.0218231	0.412379	0.00338787	0.00145586	0.0178343
	PC(38:7) (c)	0.927349	0.218252	1.05707e-09	2.11464e-48	0.000117185	0.017882	0.412379	0.00472197	0.00099799	0.0154335
	PC(39:5) (a)	0.895215	0.630874	4.10935e-05	4.27221e-35	0.00171676	0.0915695	0.927019	0.0120108	0.00646434
	PC(39:5) (b)	0.994409	0.620411	1.37489e-09	5.94614e-43	1.65805e-07	0.187969	0.927019	0.000204309	2.8548e-05
	PC(15-MHDA_22:6)	0.859625	0.620411	1.60722e-05	9.43819e-41	0.00126768	0.084618	0.927019	0.00434166	0.00676682
	PC(17:0_22:6)	0.819893	0.763858	7.94807e-11	1.36148e-45	7.96852e-10	0.180505	0.927019	9.79843e-06	4.06087e-06
	PC(18:0_22:4)	0.629912	0.846576	2.07265e-10	1.65004e-48	1.50953e-10	0.135813	0.97979	8.63279e-07	9.63061e-06
	PC(20:0_20:4)	0.287017	0.7062	0.00505013	1.92858e-51	0.158866	0.00865634	0.927019			0.00925841
	PC(18:0_22:5) (n3)	0.927349	0.609538	8.27014e-07	6.00308e-53	2.70035e-05	0.228269	0.810213	0.0111372	0.000374337
	PC(18:0_22:5) (n6)	0.349703	0.700769	2.22316e-05	3.03139e-45	0.00618549	0.00894537	0.957449	0.00383975	0.049807	0.00938033
	PC(18:0_22:6)	0.994409	0.620625	6.2877e-13	1.59308e-57	4.77356e-11	0.0763716	0.810213	1.47843e-05	5.68021e-07
	PC(40:7) (a)	0.652111	0.782689	0.00882323	5.10214e-46	0.00673358	0.272227	0.97979	0.00313669	0.087751
	PC(18:1_22:6) (a)	0.994409	0.672517	0.000174669	6.24997e-58	0.0101928	0.241191	0.812052	0.0120108	0.0348465
	PC(18:1_22:6) (b)	0.8689	0.682683	9.07543e-07	3.01468e-48	0.000244173	0.119077	0.810213	0.00129678	0.00326073
	PC(40:8)	0.895215	0.700769	0.0055734	2.60851e-51	0.00761029	0.477826	0.927019	0.0371878	0.0240256
	PC(O-16:0/16:0)	0.993452	0.811634	0.188918
	PC(O-32:1)	0.927349	0.795225	0.0111872	1.77507e-38	0.00515565	0.399311	0.97979	0.0071023	0.0219127
	PC(O-32:2)	0.930122	0.782689	0.00472678	1.48769e-08	0.00147623	0.477826	0.97979	0.00198016	0.0143512
	PC(O-34:1)	0.958085	0.700769	0.0444044	6.21307e-54	0.0109249	0.353346	0.927019	0.00434366	0.121282
	PC(O-34:2)	0.947975	0.761503	0.236188
	PC(O-34:4)	0.927349	0.761503	0.00318028	1.65054e-17	0.000873089	0.492222	0.97979	0.0014844	0.0106238
	PC(O-35:4)	0.927349	0.749874	0.0401078	3.56114e-29	0.00917422	0.479093	0.97979	0.0071192	0.0422559
	PC(O-36:0)	0.323914	0.630874	0.0034867	3.07739e-35	0.0944204	0.00314806	0.838285			0.00485759
	PC(O-18:0/18:1)	0.994409	0.700769	0.0338804	1.18945e-58	0.0188183	0.399311	0.927019	0.0061756	0.344794
	PC(O-18:1/18:2)	0.930122	0.700769	0.130863
	PC(O-16:0/20:3)	0.957796	0.822539	0.092973
	PC(O-16:0/20:4)	0.994409	0.795225	0.256562
	PC(O-36:5)	0.982602	0.819827	0.0619193
	PC(O-18:0/20:4)	0.994409	0.806109	0.00916527	6.38304e-53	0.00812444	0.459158	0.97979	0.00499087	0.0503835
	PC(O-38:5)	0.957796	0.630874	0.168866
	PC(O-16:0/22:6)	0.911036	0.786927	4.65704e-07	3.18518e-47	4.87893e-06	0.169001	0.97979	0.000185037	0.000372746
	PC(O-40:5)	0.994409	0.660315	0.188162
	PC(O-18:0/22:6)	0.791999	0.700769	7.11354e-08	1.21052e-51	1.13835e-05	0.0443912	0.927019	0.000919089	0.000282849	0.030758
	PC(O-40:7) (a)	0.759567	0.763858	4.97022e-09	5.93453e-51	1.53697e-07	0.082772	0.97979	0.000133982	3.19683e-05
	PC(O-40:7) (b)	0.927349	0.837778	0.0159873	4.67007e-62	0.0106067	0.477826	0.97979	0.0934693	0.0546547
	PC(P-16:0/14:0)	0.966731	0.695241	0.0645293
	PC(P-16:0/16:0)	0.993452	0.609538	0.0673058
	PC(P-16:0/16:1)	0.994409	0.630874	0.109634
	PC(P-16:0/18:1)	0.999924	0.568936	0.0513514
	PC(P-16:0/18:2)	0.927349	0.630874	0.0303032	1.99859e-55	0.00238374	0.111199	0.867721	0.00111384	0.159677
	PC(P-16:0/18:3)	0.854834	0.749874	0.104894
	PC(P-15:0/20:4) (a)	0.994409	0.740926	0.187289
	PC(P-15:0/20:4) (b)	0.957796	0.700769	0.111668
	PC(P-18:1/18:1)	0.759567	0.700769	0.047242	1.0206e-46	0.0213265	0.084618	0.957449	0.00710709	0.46001
	PC(P-18:0/18:2)	0.759567	0.700769	0.0100676	1.03975e-48	0.00294267	0.104407	0.927019	0.00142014	0.3025
	PC(P-36:3)	0.927349	0.700769	0.00482248	8.34465e-54	0.000634988	0.180505	0.960936	0.000436761	0.087078
	PC(P-16:0/20:4)	0.994409	0.793862	0.114774
	PC(P-16:0/20:5)	0.867744	0.500566	1.08446e-18	2.85424e-43	3.45207e-23	0.00864464	0.623744	1.22556e-08	3.43866e-11	0.00925841
	PC(P-17:0/20:4)	0.999924	0.781524	0.068963
	PC(P-15-MHDA/20:4)	0.957796	0.821043	0.0676434
	PC(P-18:0/20:4)	0.930122	0.760499	0.0831435
	PC(P-38:5) (a)	0.91695	0.672517	0.000132094	2.03211e-55	0.0023048	0.096334	0.927019	0.020309	0.00816045
	PC(P-38:5) (b)	0.480169	0.822539	1.85118e-12	9.92809e-44	8.67526e-16	0.228269	0.810213	6.99192e-06	3.87258e-09
	PC(P-16:0/22:6)	0.85044	0.634045	2.48519e-10	1.46446e-51	2.00664e-09	0.0604427	0.810213	0.000888173	1.66597e-06
	PC(P-20:0/20:4)	0.994409	0.660315	0.190935
	PC(P-18:0/22:5)	0.759567	0.630874	2.34446e-08	6.68886e-52	3.62111e-06	0.0330881	0.91332	0.00377633	9.75538e-05	0.0245389
	PC(P-18:0/22:6)	0.172147	0.700769	2.52543e-11	2.88375e-46	2.54749e-11	0.0223165	0.922634	0.000487352	2.03439e-07	0.0180925
	PC(P-18:1/22:6)	0.578438	0.500566	3.59479e-11	1.02306e-46	2.36425e-08	0.00314806	0.703897	0.00521667	6.19371e-06	0.00485759
	LPC(14:0) [sn2]	0.994409	0.700769	0.222504
	LPC(14:0) [sn1]	0.994409	0.700769	0.228229
	LPC(15:0) [sn2]	0.895215	0.700769	0.0612739
	LPC(15:0) [sn1]	0.889063	0.660315	0.0991133
	LPC(16:0) [sn2]	0.994409	0.64867	0.165191
	LPC(16:0) [sn1]	0.957796	0.700769	0.152082
	LPC(16:1) [sn2]	0.994409	0.779766	0.0326978	2.22889e-48	0.0629124	0.449978	0.91332
	LPC(16:1) [sn1]	0.994409	0.761503	0.046811	1.44449e-54	0.0883965	0.450361	0.91332
	LPC(15-MHDA) [sn2]	0.999924	0.700769	0.11711
	LPC(15-MHDA) [sn1] / LPC(17:0) [sn2]	0.930122	0.596444	0.130863
	LPC(17:0) [sn1]	0.930122	0.620411	0.096925
	LPC(17:1 ) [sn2] (a)	0.930122	0.763858	0.101392
	LPC(17:1) [sn1] (a) / LPC(17:1) [sn2] (b)	0.994409	0.770859	0.109634
	LPC(17:1) [sn1] (b)	0.927349	0.630874	0.109217
	LPC(18:0) [sn2]	0.994409	0.701242	0.168866
	LPC(18:0) [sn1]	0.956846	0.76564	0.140673
	LPC(18:1) [sn2]	0.994409	0.841523	0.167362
	LPC(18:1) [sn1]	0.999924	0.846576	0.164356
	LPC(18:2) [sn2]	0.994409	0.844803	0.254331
	LPC(18:2) [sn1]	0.999924	0.846576	0.256344
	LPC(18:3) [sn2] (a)	0.994409	0.700769	0.244068
	LPC(18:3) [sn1] (a)/LPC(18:3) [sn2] (b)	0.994409	0.761503	0.254331
	LPC(18:3) [sn1] (b)	0.927349	0.846576	0.168866
	LPC(20:0) [sn2]	0.795527	0.700769	0.0772366
	LPC(20:0) [sn1]	0.541798	0.740926	0.0512206
	LPC(20:1) [sn2]	0.994409	0.586455	0.0631259
	LPC(20:1) [sn1]	0.927349	0.630874	0.0831435
	LPC(20:2) [sn2]	0.994505	0.700769	0.0193065	6.38425e-41	0.0223353	0.393752	0.960936	0.0104002	0.106855
	LPC(20:2) [sn1]	0.994409	0.630874	0.034092	2.79676e-45	0.0656979	0.241191	0.927019
	LPC(20:3) [sn2]	0.994409	0.770859	0.000108168	2.59252e-45	0.000241155	0.400646	0.977451	0.000888173	0.00454563
	LPC(20:3) [sn1]	0.966731	0.822539	0.000368885	4.21597e-48	0.000482962	0.424349	0.97979	0.000903143	0.00921124
	LPC(20:4) [sn2]	0.994409	0.795225	0.233537
	LPC(20:4) [sn1]	0.994409	0.72415	0.21121
	LPC(20:5) [sn2]	0.908186	0.586455	6.2141e-22	9.01811e-38	9.63004e-33	0.00647199	0.703897	2.2215e-11	1.65543e-12	0.00772415
	LPC(20:5) [sn1]	0.921708	0.620411	1.05257e-20	3.0733e-40	3.73437e-30	0.0198133	0.812052	5.02592e-11	1.94556e-12	0.0166236
	LPC(22:0) [sn2]	0.941796	0.700769	0.0206535	2.96586e-25	0.00515565	0.241191	0.975408	0.00508615	0.0269684
	LPC(22:0) [sn1]	0.91695	0.844803	0.0398324	2.07871e-34	0.0203092	0.393752	0.987719	0.0231344	0.055419
	LPC(22:1) [sn2]	0.994409	0.761503	0.00134871	7.09731e-08	0.000345598	0.445416	0.97979	0.000994657	0.00565096
	LPC(22:1) [sn1]	0.994409	0.700769	0.000381571	1.40962e-17	5.56615e-05	0.334741	0.975408	0.000422731	0.00188223
	LPC(22:4) [sn2]	0.759567	0.831912	1.88598e-07	2.73948e-34	5.43015e-07	0.177266	0.97979	9.65479e-05	9.75538e-05
	LPC(22:4) [sn1]	0.882994	0.660315	2.22521e-06	1.49826e-36	0.000112457	0.118551	0.957449	0.000361918	0.00475208
	LPC(22:5) [sn2] (a)	0.921708	0.634045	4.35389e-06	2.84257e-38	0.000315793	0.104184	0.927019	0.00383975	0.00228851
	LPC(22:5) [sn1] (a)/LPC(22:5) [sn2] (b)	0.921708	0.700769	0.000105627	6.6592e-41	0.00136587	0.163336	0.97979	0.00867023	0.005774
	LPC(22:5) [sn1] (b)	0.927349	0.620411	0.00024263	2.1997e-32	0.00917422	0.0763716	0.867721	0.0067177	0.0447459
	LPC(22:6) [sn2]	0.911036	0.700769	1.28813e-09	1.93442e-46	1.33754e-07	0.0970622	0.927019	9.65479e-05	3.40564e-05
	LPC(22:6) [sn1]	0.908186	0.7268	6.62342e-09	1.10647e-48	4.63646e-07	0.126069	0.927019	0.000163285	6.19647e-05
	LPC(24:0) [sn2]	0.889063	0.841523	0.0188182	3.16616e-32	0.0174286	0.362285	0.97979	0.0190886	0.0514318
	LPC(24:0) [sn1]	0.882994	0.740926	0.0271129	4.32286e-40	0.0215212	0.466608	0.97979	0.0330347	0.0573011
	LPC(26:0) [sn2]	0.93701	0.770859	0.0918075
	LPC(26:0) [sn1]	0.859625	0.749874	0.021305	8.61126e-34	0.00475514	0.431188	0.927019	0.0865043	0.0350971
	LPC(O-16:0)	0.994409	0.700769	0.0705996
	LPC(O-18:0)	0.994409	0.700769	0.15394
	LPC(O-18:1)	0.999924	0.641156	0.115109
	LPC(O-20:0)	0.889063	0.700769	0.124435
	LPC(O-20:1)	0.964509	0.76564	0.114774
	LPC(O-22:0)	0.80173	0.846576	0.00711255	3.96166e-44	0.03479	0.262545	0.927019	0.0235789	0.103961
	LPC(O-22:1)	0.988917	0.700769	0.0652081
	LPC(O-24:0)	0.927349	0.485828	0.000743141	4.07794e-42	0.0223353	0.282535	0.832368	0.0619924	0.0691397
	LPC(O-24:1)	0.791999	0.781524	0.00558893	1.04664e-40	0.0295344	0.393752	0.957449	0.0619924	0.087751
	LPC(O-24:2)	0.759567	0.700769	0.0554684
	LPC(P-16:0)	0.994409	0.700769	0.110393
	LPC(P-18:0)	0.927349	0.67569	0.0846765
	LPC(P-18:1)	0.930122	0.672517	0.096925
	LPC(P-20:0)	0.969743	0.792934	0.193378
	PE(16:0_16:0)	0.994409	0.375533	0.0563078
	PE(16:0_16:1)	0.838668	0.700769	0.00029879	1.02931e-30	0.00320953	0.116001	0.957449	0.00861837	0.0122146
	PE(16:0_18:1)	0.628526	0.485828	0.000127901	1.96546e-47	0.00963234	0.0120015	0.927019	0.0345976	0.0285936	0.0116162
	PE(16:0_18:2)	0.838668	0.782689	1.70234e-05	2.05317e-44	5.51989e-05	0.204278	0.97979	0.00256785	0.000661088
	PE(16:1_18:2)	0.966731	0.67569	4.10935e-05	7.24526e-21	0.000147052	0.228269	0.832368	0.00861954	0.00108933
	PE(16:0_18:3) (a)	0.994409	0.790478	0.00109858	2.10822e-27	0.000490493	0.51145	0.97979	0.00735559	0.00267013
	PE(16:0_18:3) (b)	0.759567	0.821043	4.10935e-05	2.64673e-27	5.51989e-05	0.260427	0.97979	0.00349249	0.000622603
	PE(15-MHDA_18:1)	0.921708	0.630874	0.00513313	4.77805e-24	0.0164986	0.162773	0.812052	0.0345976	0.045713
	PE(17:0_18:1)	0.759567	0.828511	0.0402027	1.58848e-32	0.0308072	0.241191	0.97979	0.020944	0.0933292
	PE(15-MHDA_18:2)	0.895215	0.826996	3.74118e-05	1.14901e-26	1.43445e-05	0.295903	0.832368	0.00515367	0.000234446
	PE(17:0_18:2)	0.791999	0.795225	1.71582e-05	9.66296e-37	1.04508e-05	0.241191	0.810213	0.0064762	0.000193024
	PE(36:0)	0.911036	0.700769	0.0631259
	PE(18:0_18:1)	0.628526	0.740926	0.0889345
	PE(18:1_18:1)	0.773662	0.806109	0.131367
	PE(18:0_18:2)	0.791999	0.846576	4.10935e-05	1.74439e-46	4.9123e-05	0.303009	0.97979	0.00183494	0.000661088
	PE(18:1_18:2)	0.540951	0.795225	0.00145032	1.56219e-40	0.00736141	0.120994	0.97979	0.0120108	0.0243191
	PE(16:0_20:3)	0.759567	0.647581	0.000194196	1.70487e-37	7.76978e-05	0.44033	0.977451	0.00206824	0.000922937
	PE(16:0_20:4)	0.882994	0.700769	1.93094e-06	9.91772e-49	1.52161e-05	0.135813	0.97979	0.00360645	0.000252419
	PE(16:1_20:4)	0.927349	0.700769	0.0315787	8.15044e-22	0.014747	0.43037	0.867721	0.0399085	0.0435674
	PE(16:0_20:5)	0.994409	0.522704	8.4042e-15	1.00268e-33	2.54302e-14	0.104407	0.810213	3.31516e-08	3.47055e-07
	PE(15-MHDA_20:4)	0.8689	0.700769	2.80497e-05	1.89362e-31	4.15383e-05	0.343876	0.97979	0.000547051	0.00108933
	PE(17:0_20:4)	0.628526	0.700769	0.000100348	1.1905e-38	0.00119435	0.082772	0.97979	0.00790748	0.00532845
	PE(18:0_20:3) (a)	0.843966	0.620411	1.05707e-09	1.30057e-43	1.08388e-08	0.116001	0.97979	5.89954e-05	7.69533e-06
	PE(18:0_20:3) (b)	0.646791	0.630874	0.00682617	8.38122e-34	0.0699255	0.0443912	0.927019			0.030758
	PE(18:0_20:4)	0.604645	0.586455	5.99075e-05	1.00751e-50	0.00515565	0.0281345	0.97979	0.0166459	0.0154529	0.0217703
	PE(38:5) (a)	0.629912	0.700769	0.000131807	4.45242e-47	0.00298868	0.0588491	0.97979	0.0190886	0.0104125
	PE(38:5) (b)	0.791999	0.672517	1.33643e-12	5.13488e-43	6.52799e-13	0.51145	0.97979	1.91567e-07	7.59777e-07
	PE(16:0_22:6)	0.991444	0.700769	0.122893
	PE(15-MHDA_22:6)	0.93701	0.398499	0.0143424	1.37481e-30	0.0896093	0.0512633	0.412379
	PE(17:0_22:6)	0.994409	0.538706	0.0111872	1.4384e-31	0.0621767	0.0970622	0.703897
	PE(18:0_22:4)	0.260079	0.369592	1.71582e-05	1.27303e-32	0.014199	0.00354819	0.927019	0.0115695	0.0514318	0.005247
	PE(18:0_22:5) (a)	0.628526	0.740926	0.0410531	9.9278e-41	0.143663	0.0799039	0.97979
	PE(18:0_22:5) (b)	0.287017	0.700769	1.31437e-09	1.21025e-28	7.41305e-08	0.0187767	0.965043	0.000386755	1.23958e-05	0.0159841
	PE(18:0_22:6)	0.957796	0.500566	0.00246402	7.09559e-47	0.0425507	0.144525	0.810213	0.012797	0.464235
	PE(40:7)	0.930122	0.620411	0.0831435
	PE(O-34:1)	0.927349	0.700769	0.0946499
	PE(O-16:0/18:2)	0.908186	0.761503	0.131367
	PE(O-18:1/18:2)	0.76793	0.844803	0.130135
	PE(O-16:0/20:3)	0.80173	0.770859	0.150429
	PE(O-16:0/20:4)	0.889063	0.825476	0.13236
	PE(O-36:5)	0.930122	0.761503	4.93936e-08	2.06311e-21	3.00664e-06	0.135813	0.97979	9.65479e-05	0.000407328
	PE(O-16:0/22:4)	0.994409	0.834684	0.0031601	4.93127e-36	0.00223384	0.474722	0.97979	0.00231059	0.0213639
	PE(O-18:0/20:4)	0.994409	0.700769	0.235265
	PE(O-38:5) (a)	0.859283	0.700769	0.122118
	PE(O-38:5) (b)	0.994409	0.746723	6.60561e-06	2.97132e-30	0.000103995	0.228269	0.97979	0.000888173	0.00188223
	PE(O-16:0/22:6)	0.927349	0.806109	0.00131344	1.26937e-37	0.00368264	0.241191	0.97979	0.00397406	0.0240256
	PE(O-18:0/22:5) (a)	0.927349	0.634045	0.111215
	PE(O-18:0/22:6)	0.966731	0.700769	0.00310695	7.66523e-42	0.0174286	0.153383	0.927019	0.0165195	0.0536324
	PE(O-18:1/22:6)	0.911036	0.700769	2.10286e-05	2.08014e-37	0.00253843	0.0512633	0.91332	0.00457563	0.012742
	PE(P-15:0/20:4) (a)	0.924492	0.700769	0.186384
	PE(P-15:0/20:4) (b)	0.882994	0.700769	0.0271572	3.99101e-28	0.05377	0.135813	0.601041
	PE(P-15:0/22:6) (a)	0.810455	0.700769	0.00029879	4.63801e-26	0.000126967	0.387629	0.959252	0.000588555	0.00324912
	PE(P-15:0/22:6) (b)	0.759567	0.811634	7.12194e-05	8.05684e-31	0.000230086	0.171868	0.97979	0.00177909	0.00250383
	PE(P-16:0/18:1)	0.889063	0.740926	0.174249
	PE(P-16:0/18:2)	0.791999	0.675897	0.00960343	2.43096e-50	0.00104196	0.0763716	0.927019	0.00141554	0.0135051
	PE(P-16:0/18:3)	0.994409	0.609538	0.0908555
	PE(P-16:0/20:3) (a)	0.93701	0.630874	0.000131095	1.80397e-43	1.72698e-05	0.174761	0.927019	9.76298e-05	0.00257658
	PE(P-16:0/20:3) (b)	0.91695	0.620411	0.0206535	1.12947e-29	0.00413119	0.477826	0.927019	0.0030377	0.0385636
	PE(P-16:0/20:4)	0.759567	0.773313	0.0681091
	PE(P-16:0/20:5)	0.993452	0.586455	3.15448e-15	2.23508e-41	7.21176e-14	0.0129763	0.703897	1.14665e-07	2.67861e-07	0.0122288
	PE(P-16:0/22:4)	0.153471	0.22202	1.7623e-07	2.42739e-44	0.0282762	0.000118816	0.557737	0.0213343	0.0836653	0.00123209
	PE(P-16:0/22:5) (a)	0.759567	0.700769	0.155537
	PE(P-16:0/22:5) (n3)	0.791999	0.586455	1.86756e-05	4.52333e-45	0.000892598	0.0697845	0.927019	0.00782601	0.0041704
	PE(P-16:0/22:6)	0.930122	0.740926	3.076e-06	2.14455e-57	3.57102e-05	0.190597	0.965043	0.000888173	0.000727666
	PE(P-17:0/20:4)	0.930122	0.700769	0.0612739
	PE(P-15-MHDA/20:4)	0.994409	0.813192	0.0247949	7.1361e-44	0.0151492	0.513926	0.927019	0.00508615	0.317138
	PE(P-15-MHDA/22:6)	0.578438	0.841523	5.25058e-05	5.80089e-43	3.55808e-05	0.25275	0.867721	0.00472197	0.00041516
	PE(P-17:0/22:6)	0.628526	0.846576	3.52872e-05	8.60302e-46	5.0474e-05	0.196057	0.927019	0.00405169	0.000557526
	PE(P-18:0/18:1)	0.964509	0.740926	0.0584202
	PE(P-18:0/18:2)	0.80173	0.700769	9.55976e-05	2.71226e-52	1.48076e-05	0.123305	0.927019	5.89954e-05	0.00516123
	PE(P-18:0/18:3)	0.759567	0.700769	0.00345571	2.74778e-30	0.00320953	0.0512633	0.97979	0.00931976	0.012124
	PE(P-18:0/20:3) (a)	0.957796	0.700769	2.0478e-07	6.65775e-45	2.36425e-08	0.254895	0.927019	2.42222e-06	0.000340001
	PE(P-18:0/20:3) (b)	0.966731	0.655515	0.000519469	5.84705e-35	6.09851e-05	0.390254	0.931621	0.000175333	0.00594738
	PE(P-18:0/20:4)	0.895215	0.700769	0.0222848	1.17989e-55	0.0345298	0.174761	0.857174	0.0106587	0.476707
	PE(P-18:0/20:5)	0.882994	0.620411	8.21053e-18	3.7192e-45	1.41419e-21	0.0162759	0.601041	1.54243e-08	1.23339e-10	0.0144293
	PE(P-18:0/22:4)	0.178158	0.189312	2.21492e-05	8.06869e-42	0.0912677	0.000560844	0.660524			0.00225715
	PE(P-18:0/22:5) (a)	0.791999	0.846576	0.120864
	PE(P-18:0/22:5) (n3)	0.91695	0.700769	0.000269501	1.31879e-39	0.0110502	0.118551	0.832368	0.00736249	0.0533537
	PE(P-18:0/22:6)	0.791999	0.700769	2.54019e-07	1.01096e-56	3.12153e-06	0.082772	0.810213	0.00377592	9.05827e-05
	PE(P-18:1/18:1) (a)	0.999924	0.700769	0.112566
	PE(P-18:1/18:1) (b)	0.795527	0.586455	0.0104794	2.07506e-41	0.00254839	0.0528958	0.927019	0.00118485	0.180498
	PE(P-18:1/18:2) (a)	0.791999	0.586455	0.000342888	5.01225e-49	1.30519e-05	0.0302532	0.810213	0.000121671	0.00134156	0.0229461
	PE(P-18:1/18:2) (b)	0.688588	0.641706	1.06025e-05	1.51555e-44	5.6676e-07	0.0443912	0.881337	1.40948e-05	0.000868697	0.030758
	PE(P-18:1/18:3)	0.927349	0.538706	0.0674219
	PE(P-18:1/20:3) (a)	0.994409	0.630874	0.0748532
	PE(P-18:1/20:3) (b)	0.994409	0.841523	0.0453932	8.05938e-33	0.0101928	0.504138	0.927019	0.00432982	0.570579
	PE(P-18:1/20:4) (a)	0.994409	0.700769	0.0489767	3.37789e-52	0.00890087	0.343744	0.97979	0.00508615	0.0546547
	PE(P-18:1/20:4) (b)	0.966731	0.780991	0.00375994	4.02193e-47	0.00483661	0.51145	0.977451	0.00201632	0.12988
	PE(P-18:1/20:5) (a)	0.882994	0.500566	8.95539e-16	7.0785e-40	9.92228e-14	0.00140024	0.557737	2.13233e-07	2.03439e-07	0.00307802
	PE(P-18:1/20:5) (b)	0.628526	0.538706	6.60983e-15	2.91389e-33	6.25784e-14	0.00446107	0.803708	1.12486e-06	5.43076e-08	0.00616162
	PE(P-18:1/22:4) (a)	0.323914	0.630874	3.076e-06	3.26064e-38	0.00258738	0.0080466	0.91332	0.00405458	0.0144197	0.00892885
	PE(P-18:1/22:5) (a)	0.994409	0.630874	0.197409
	PE(P-18:1/22:5) (n3)	0.994409	0.806109	0.0054213	1.52714e-38	0.00233928	0.51145	0.97979	0.00405458	0.012742
	PE(P-18:1/22:6) (a)	0.81588	0.485828	9.0517e-08	1.97501e-53	0.000974338	0.004963	0.601041	0.00366041	0.00606117	0.00647626
	PE(P-18:1/22:6) (b)	0.469539	0.519527	5.82935e-06	2.77137e-51	0.00141727	0.00673765	0.810213	0.0358018	0.00661816	0.00790272
	PE(P-19:0/20:4) (a)	0.930122	0.700769	0.063155
	PE(P-19:0/20:4) (b)	0.930122	0.416074	0.0493056	1.21806e-35	0.143867	0.0697845	0.703897
	PE(P-20:0/18:1)	0.697254	0.700769	0.113876
	PE(P-20:0/18:2)	0.927349	0.700769	0.00118515	4.50392e-48	0.000165852	0.43037	0.927019	0.000249828	0.0143512
	PE(P-20:0/20:4)	0.323914	0.620411	0.00513313	4.1494e-46	0.128917	0.00517897	0.810213			0.00662726
	PE(P-20:0/22:6)	0.994409	0.782689	2.39817e-09	3.41103e-49	2.00664e-09	0.450361	0.97979	1.6949e-05	5.15277e-06
	PE(P-20:1/20:4)	0.994409	0.761503	0.119756
	PE(P-20:1/22:6)	0.927349	0.630874	0.00320615	8.80632e-36	0.0236439	0.0797438	0.867721	0.0340952	0.0629876
	LPE(16:0) [sn2]	0.927349	0.550618	0.0581592
	LPE(16:0) [sn1]	0.927349	0.630874
	LPE(17:0) [sn2]	0.914312	0.700769	0.162168
	LPE(17:0) [sn1]	0.927349	0.700769	0.229931
	LPE(18:0) [sn2]	0.859283	0.620411	0.0681091
	LPE(18:0) [sn1]	0.859283	0.630874	0.0915708
	LPE(18:1) [sn2]	0.8689	0.700769	0.206405
	LPE(18:1) [sn1]	0.864381	0.700769	0.202714
	LPE(18:2) [sn2]	0.91695	0.807373	0.0421574	4.31947e-46	0.0236439	0.316818	0.97979	0.0162006	0.0787278
	LPE(18:2) [sn1]	0.914312	0.844803	0.0504936
	LPE(20:4) [sn2]	0.628526	0.700769	4.86659e-05	8.62784e-57	0.00177578	0.0517175	0.97979	0.00338787	0.0120695
	LPE(20:4) [sn1]	0.759567	0.700769	0.000142763	6.71282e-59	0.00298735	0.0763716	0.927019	0.00736249	0.012124
	LPE(22:6) [sn2]	0.957796	0.596444	5.41239e-07	2.20462e-52	0.000157904	0.216171	0.856909	0.000978541	0.00260473
	LPE(22:6) [sn1]	0.994409	0.700769	4.35389e-06	6.00308e-53	0.000126967	0.241191	0.960936	0.00118759	0.00187303
	LPE(P-16:0)	0.628526	0.700769	0.0551224
	LPE(P-18:0)	0.799877	0.682683	0.0606347
	LPE(P-18:1)	0.794251	0.846576	0.165179
	LPE(P-20:0)	0.551227	0.740926	0.0276133	2.9737e-31	0.0112998	0.0588491	0.83269	0.0631702	0.0426819
	PI(32:0)	0.927349	0.793862	0.244068
	PI(16:0_16:1)	0.91695	0.837074	0.0652081
	PI(34:0)	0.994409	0.793862	0.130863
	PI(34:1)	0.966731	0.815439	0.245243
	PI(35:1) (a)	0.646791	0.701242	0.063155
	PI(35:1) (b)	0.889063	0.740926	0.0954035
	PI(17:0_18:2) (a)	0.927349	0.740926	0.131367
	PI(17:0_18:2) (b)	0.994409	0.700769	0.219154
	PI(36:1)	0.994409	0.795225	0.00953967	4.84053e-54	0.00658486	0.448605	0.983212	0.00736249	0.0272389
	PI(36:2) (a)	0.994409	0.806109	0.138263
	PI(36:2) (b)	0.994409	0.781524	0.17164
	PI(18:1_18:2)	0.927349	0.746988	0.244068
	PI(16:0_20:3) (a)	0.895215	0.770859	0.00240935	4.2228e-47	0.000838189	0.448605	0.97979	0.00240641	0.00664227
	PI(16:0_20:3) (b)	0.794251	0.660315	0.0217347	1.4852e-34	0.00595336	0.469673	0.977451	0.00664249	0.0261508
	PI(16:0_20:4)	0.759567	0.700769	0.047242	2.67825e-50	0.0723074	0.116001	0.97979
	PI(37:4) (a)	0.927349	0.700769	0.15537
	PI(37:4) (b)	0.969743	0.620411	0.139048
	PI(37:6)	0.911036	0.828511	5.28907e-06	1.09885e-22	2.18262e-05	0.246403	0.97979	0.000275381	0.0010405
	PI(18:0_20:2)	0.966731	0.770859	0.0513137
	PI(18:0_20:3) (a)	0.889063	0.821043	0.00017319	5.86954e-52	0.000482962	0.257721	0.97979	0.00155187	0.00535243
	PI(18:0_20:3) (b)	0.969743	0.700769	1.80011e-05	2.60139e-53	0.000113864	0.353346	0.97979	0.000495137	0.00326073
	PI(18:0_20:4)	0.628526	0.485828	0.00970714	4.67007e-62	0.0091361	0.00314806	0.722678	0.00423111	0.0802621	0.00485759
	PI(38:5) (a)	0.759567	0.538706	0.0673058
	PI (38:5) (b)	0.927349	0.828511	0.000333071	4.46802e-47	0.000486199	0.355319	0.97979	0.000742255	0.0122876
	PI(38:6)	0.966731	0.763858	6.70677e-06	7.62309e-49	5.74035e-05	0.457149	0.97979	0.000249828	0.00326073
	PI(39:6) (a)	0.994409	0.740926	0.0758813
	PI(39:6) (b)	0.994409	0.781524	1.7731e-06	1.14336e-25	3.89545e-06	0.449978	0.927019	6.7834e-05	0.000796387
	PI(18:0_22:4)	0.927349	0.740926	0.000127901	2.24181e-47	0.000763811	0.262545	0.927019	0.00178987	0.00759261
	PI(20:0_20:4)	0.518323	0.790478	0.109579
	PI(18:0_22:5) (a)	0.957796	0.700769	1.54849e-09	1.68901e-47	3.30359e-08	0.228269	0.927019	1.60365e-05	4.22882e-05
	PI(18:0_22:5) (b)	0.759567	0.740926	0.0513137
	PI(18:0_22:6)	0.93701	0.770859	7.46283e-11	7.73525e-52	1.04709e-10	0.29176	0.97979	1.41715e-06	4.06087e-06
	LPI(18:0) [sn2]	0.930122	0.806109	0.210768
	LPI(18:0) [sn1]	0.927349	0.660315	0.162065
	LPI(18:1) [sn2]	0.91695	0.398499	0.0469426	1.5125e-23	0.0648457	0.135813	0.803708
	LPI(18:1) [sn1]	0.927349	0.586455	0.0278198	1.98939e-35	0.068241	0.0588491	0.867721
	LPI(18:2) [sn2]	0.994409	0.620411	0.130594
	LPI(18:2) [sn1]	0.982602	0.660315	0.237205
	LPI(20:4) [sn2]	0.994409	0.790478	0.108037
	LPI(20:4) [sn1]	0.93701	0.700769	0.122893
	PS(36:1)	0.153471	0.221387	0.00226052	2.05429e-33	0.0433411	0.00127027	0.803708	0.0358957	0.120033	0.00302314
	PS(36:2)	0.172147	0.189312	0.00623341	5.12197e-29	0.0459243	0.00314806	0.810213	0.0309006	0.132946	0.00485759
	PS(38:3)	0.178158	0.22202	0.00591551	3.32007e-32	0.0966319	0.00314806	0.810213			0.00485759
	PS(38:4)	0.153471	0.189312	0.00135607	4.06081e-35	0.0784587	0.00127027	0.810213			0.00302314
	PS(38:5)	0.930122	0.740926	0.227306
	PS(40:5)	0.153471	0.189312	0.00102746	5.02589e-31	0.0140322	0.00087801	0.660524	0.015563	0.0446839	0.0028642
	PS(40:6)	0.153471	0.620411	0.000631998	2.9737e-31	0.00298735	0.004963	0.83269	0.00630701	0.012742	0.00647626
	PG(34:1)	0.927349	0.837778	0.181237
	PG(34:2)	0.759567	0.780991	0.0942491
	PG(36:2)	0.600158	0.620411	0.0119368	3.26131e-30	0.0816519	0.0512633	0.927019
	CE(14:0)	0.759567	0.620411	9.89682e-05	6.63521e-38	0.044605	0.00314806	0.557737	0.0701748	0.137516	0.00485759
	CE(15:0)	0.759567	0.647838	0.00122393	9.92898e-54	0.0522746	0.0218231	0.856909			0.0178343
	CE(16:0)	0.957796	0.749874	0.00310635	8.53331e-81	0.000327127	0.474722	0.927019	0.00782601	0.00196621
	CE(16:1)	0.759567	0.630874	0.000565719	1.7232e-52	0.0202676	0.0100814	0.803708	0.0652957	0.136147	0.0101815
	CE(16:2)	0.859283	0.573893	2.07265e-10	1.10834e-37	1.89011e-05	0.000973269	0.412379	0.00450878	0.000282849	0.00291109
	CE(17:0)	0.859283	0.776498	0.0410531	1.91743e-55	0.0252694	0.180505	0.97979	0.0504958	0.223818
	CE(17:1)	0.927349	0.630874	0.0195729	2.28858e-58	0.031039	0.0633127	0.838285	0.0192359	0.728092
	CE(18:0)	0.994409	0.7062	0.0542459
	CE(18:1)	0.966731	0.563384	0.0512206
	CE(18:2)	0.927349	0.63705	0.111668
	CE(18:3)	0.957796	0.217399	0.0358781	1.611e-57	0.0355854	0.00783112	0.412379	0.0108602	0.404554	0.00880773
	CE(20:1)	0.994409	0.700769	0.147015
	CE(20:3)	0.930122	0.700769	0.000131807	2.17549e-60	2.65291e-05	0.474722	0.977451	0.000123325	0.00310204
	CE(20:4)	0.864381	0.746209	0.00226052	3.43479e-67	0.00452573	0.174761	0.97979	0.0210328	0.0137091
	CE(20:5)	0.759567	0.538706	6.2141e-22	2.21499e-53	1.34728e-30	0.000560844	0.412379	6.64997e-11	1.78262e-12	0.00225715
	CE(22:0)	0.957796	0.844803	0.0844517
	CE(22:1)	0.994409	0.795225	0.0643829
	CE(22:4)	0.91695	0.770859	0.00287443	9.77338e-54	0.00113478	0.474722	0.97979	0.00098703	0.0261508
	CE(22:5) (a)	0.759567	0.416074	1.54903e-15	2.23381e-49	7.21176e-14	0.00127027	0.528994	1.85253e-05	2.43667e-08	0.00302314
	CE(22:5) (b)	0.859283	0.848899	0.226955
	CE(22:6)	0.469539	0.620411	7.49183e-15	3.55851e-55	5.00955e-13	0.00140024	0.810213	1.40948e-05	5.90215e-08	0.00307802
	CE(24:0)	0.998608	0.772989	0.140673
	CE(24:1)	0.994409	0.782689	0.104894
	CE(24:4)	0.759567	0.700769	0.00800581	2.02341e-42	0.0168982	0.200325	0.975408	0.00614903	0.160889
	CE(24:5)	0.859283	0.620411	3.36547e-09	5.93182e-42	3.12153e-06	0.031921	0.810213	0.00046935	0.000154194	0.023901
	CE(24:6)	0.930122	0.630874	0.000173678	2.16298e-27	0.00186657	0.0622747	0.660524	0.0552124	0.0104066
	COH	0.908186	0.485828	0.0315615	3.81393e-79	0.0593245	0.437512	0.927019
	AcylCarnitine(12:0)	0.859283	0.416074	0.0890498
	AcylCarnitine(14:0)	0.864381	0.366037	0.0601871
	AcylCarnitine(14:1)	0.927349	0.500566	0.134405
	AcylCarnitine(14:2)	0.964509	0.516304	0.156376
	AcylCarnitine(15:0) (a)	0.153471	0.369592	0.000506594	6.82665e-25	0.068241	0.00015881	0.412379			0.00123209
	AcylCarnitine(15:0) (b)	0.994409	0.398499	0.0760623
	AcylCarnitine(16:0)	0.982602	0.660311	0.174663
	AcylCarnitine(16:1)	0.994409	0.566158	0.167079
	AcylCarnitine(17:0) (a)	0.994409	0.740926	0.206405
	AcylCarnitine(17:0) (b)	0.93701	0.660315	0.178769
	AcylCarnitine(18:0)	0.930122	0.485828	0.108037
	AcylCarnitine(18:1)	0.966731	0.630874	0.179643
	AcylCarnitine(18:2)	0.957796	0.672517	0.194092
	DG(14:0_16:0)	0.889063	0.700769	0.124435
	DG(16:0_16:0)			3.71322e-148	0	0.166328	0.414341	0.867721
	DG(16:0_16:1)	0.927349	0.763858	0.131367
	DG(14:0_18:2)	0.80173	0.763858	0.0467414	1.35649e-15	0.0373285	0.257721	0.97979	0.0126063	0.226446
	DG(16:0_18:1)	0.349703	0.700769	0.000709051	2.31426e-42	0.0110502	0.0512633	0.927019	0.0156626	0.0350971
	DG(16:1_18:1)	0.287017	0.780991	0.00244683	3.98518e-33	0.0102292	0.174761	0.927019	0.00736249	0.0465833
	DG(16:0_18:2)	0.652111	0.630874	5.36133e-05	7.57359e-43	0.00258738	0.0443912	0.927019	0.0104002	0.00974186	0.030758
	DG(18:0_18:1)	0.759567	0.806109	0.021256	2.0303e-09	0.0109486	0.228269	0.957449	0.0713761	0.0446839
	DG(18:1_18:1)	0.153471	0.785741	0.000875472	2.11464e-48	0.00613504	0.0972074	0.97979	0.00778632	0.0243191
	DG(18:0_18:2)	0.628526	0.740926	0.0111054	5.85474e-37	0.031039	0.116001	0.97979	0.012797	0.140719
	DG(18:1_18:2)	0.323914	0.785896	5.30941e-05	3.35555e-46	0.00113478	0.075071	0.97979	0.00428243	0.00630218
	DG(18:2_18:2)	0.629912	0.782689	0.00153087	4.31772e-37	0.00684572	0.135813	0.97979	0.0139086	0.0219337
	DG(18:1_18:3)	0.540951	0.819827	0.000602102	2.4561e-37	0.00545016	0.098976	0.97979	0.00687322	0.0237493
	DG(16:0_20:4)	0.791999	0.366037	0.0133739	1.83613e-39	0.135693	0.0163542	0.810213			0.0144293
	DG(18:1_20:3)	0.469539	0.822539	2.40919e-06	1.95675e-47	5.34808e-06	0.196057	0.97979	0.000769051	0.000187622
	DG(18:0_20:4)	0.260079	0.538706	0.00288737	1.72394e-52	0.0816519	0.00182573	0.803708			0.00364621
	DG(18:1_20:4)	0.578438	0.500566	0.00552457	2.10949e-50	0.163832	0.00314806	0.810213			0.00485759
	DG(16:0_22:5)	0.895215	0.700769	0.179643
	DG(18:2_20:4)	0.794251	0.457702	0.0222848	7.25947e-43	0.152558	0.0136486	0.812052			0.0126661
	DG(16:0_22:6)	0.966731	0.701242	8.78303e-08	1.11701e-33	1.17825e-06	0.241191	0.97979	0.000347182	8.72885e-05
	TG(48:0) [NL-16:0]	0.921708	0.749874	0.144355
	TG(48:1) [NL-18:1]	0.927349	0.822539	0.101003
	TG(48:2) [NL-14:1]	0.911036	0.700769	0.0515856
	TG(48:2) [NL-16:0]	0.927349	0.700769	0.0391223	1.57315e-40	0.03479	0.249133	0.960936	0.0272981	0.0990458
	TG(48:2) [NL-16:1]	0.91695	0.740926	0.0174613	1.05853e-38	0.0329684	0.263784	0.867721	0.022226	0.0993638
	TG(48:2) [NL-18:1]	0.908186	0.806109	0.0681091
	TG(48:3) [NL-16:1]	0.947975	0.770859	0.0444044	3.92768e-35	0.0423417	0.313498	0.927019	0.0232474	0.132946
	TG(48:3) [NL-18:2]	0.927349	0.846576	0.0681091
	TG(49:1) [NL-15:0]	0.921708	0.825476	0.0747025
	TG(49:1) [NL-16:0]	0.994409	0.763858	0.0954035
	TG(49:1) [NL-18:1]	0.999924	0.819827	0.0681091
	TG(50:0) [NL-18:0]	0.91695	0.761503	0.187289
	TG(50:1) [NL-14:0]	0.952316	0.673794	0.233039
	TG(50:1) [NL-18:1]	0.882994	0.672517	0.0118276	2.23472e-48	0.0223353	0.181379	0.91332	0.0293099	0.0597546
	TG(50:2) [NL-18:0]	0.994409	0.700769	0.251089
	TG(50:2) [NL-18:1]	0.791999	0.846576	0.0150698	2.17905e-50	0.00917422	0.36172	0.965043	0.0104002	0.0330074
	TG(50:2) [NL-18:2]	0.966731	0.700769	0.0104383	2.80006e-50	0.00889366	0.285866	0.867721	0.0328161	0.0261508
	TG(50:3) [NL-14:1]	0.794251	0.806109	0.0760623
	TG(50:3) [NL-16:1]	0.895215	0.782689	0.0013856	1.37151e-45	0.00330073	0.26726	0.927019	0.00752912	0.0128823
	TG(50:3) [NL-18:1]	0.882994	0.821043	0.0253777	4.67701e-46	0.010635	0.366002	0.97979	0.0121062	0.0362821
	TG(50:4) [NL-14:0]	0.957796	0.846576	0.109217
	TG(51:0) [NL-16:0]	0.994409	0.822539	0.147015
	TG(51:1) [NL-18:1]	0.91695	0.795225	0.0545101
	TG(51:2) [NL-15:0]	0.927349	0.790478	0.0309515	3.2043e-44	0.0101611	0.479093	0.810213	0.0269833	0.0290854
	TG(51:2) [NL-16:0]	0.927349	0.795225	0.0222848	5.30929e-44	0.0167957	0.382762	0.927019	0.016124	0.0520269
	TG(51:2) [NL-18:1]	0.957796	0.846576	0.0197115	7.17213e-47	0.0101315	0.473254	0.83269	0.0169707	0.0301127
	TG(52:1) [NL-18:0]	0.908186	0.782689	0.201176
	TG(52:2) [NL-16:0]	0.895215	0.846576	0.0292919	4.48069e-58	0.0110652	0.414341	0.960936	0.0158141	0.0350971
	TG(52:3) [NL-16:1]	0.947975	0.737713	0.0821661
	TG(52:3) [NL-18:2]	0.937225	0.740926	0.00558893	1.51473e-61	0.000727178	0.497801	0.927019	0.0100532	0.00335642
	TG(52:4) [NL-16:0]	0.872113	0.841523	0.000225488	5.68401e-55	0.000214083	0.282602	0.97979	0.00601096	0.00147215
	TG(52:4) [NL-18:1]	0.921708	0.783424	0.0018692	2.17205e-53	0.000523862	0.449978	0.927019	0.00404724	0.00331225
	TG(53:2) [NL-17:0]	0.895215	0.850293	0.0235665	3.2043e-44	0.0122669	0.406884	0.927019	0.0135442	0.0415775
	TG(54:0) [NL-18:0]	0.994409	0.846576	0.22125
	TG(54:1) [NL-18:1]	0.921708	0.795225	0.243487
	TG(54:2) [NL-18:0]	0.759567	0.700769	0.224901
	TG(54:3) [NL-18:1]	0.759567	0.740926	0.124865
	TG(54:4) [NL-18:0]	0.966731	0.746723	0.166993
	TG(54:4) [NL-18:2]	0.711857	0.700769	0.021256	1.22543e-49	0.0215212	0.246092	0.97979	0.0190886	0.0629876
	TG(54:5) [NL-18:1]	0.882994	0.749874	0.0323445	3.48573e-48	0.0120921	0.416731	0.97979	0.0104164	0.045713
	TG(54:6) [NL-18:2]	0.930122	0.846576	0.114774
	TG(56:6) [NL-20:4]	0.994409	0.586455	0.202574
	TG(56:8) [NL-20:4]	0.957796	0.700769	0.194186
	TG(58:8) [NL-22:6]	0.930122	0.538706	1.33643e-12	1.02601e-43	4.35165e-09	0.00840367	0.601041	3.58782e-05	5.42796e-06	0.00916973
